# Supplementary material for: Aqua­bis­(methacrylato-κO)bis(pyridine-κN)copper(II)
Source: Acta Crystallogr Sect E Struct Rep Online. 2009 Apr 8;65(Pt 5):m494. doi: 10.1107/S1600536809012422 (PMC2977558; doi:10.1107/S1600536809012422)
Supplement: Supplementary file 2 [file e-65-0m494-Isup2.hkl]

# 
# h,k,l, Fc-squared, Fo-squared, sigma(Fo-squared) and status flag 
# 
data_I
_shelx_title ' C in Fdd2' 
_shelx_refln_list_code          4 
_shelx_F_calc_maximum      364.22 
_exptl_crystal_F_000      1704.00 
_reflns_d_resolution_high  0.8167 
 
loop_ 
 _symmetry_equiv_pos_as_xyz 
 'x, y, z' 
 '-x, -y, z' 
 'x+1/4, -y+1/4, z+1/4' 
 '-x+1/4, y+1/4, z+1/4' 
 'x, y+1/2, z+1/2' 
 '-x, -y+1/2, z+1/2' 
 'x+1/4, -y+3/4, z+3/4' 
 '-x+1/4, y+3/4, z+3/4' 
 'x+1/2, y, z+1/2' 
 '-x+1/2, -y, z+1/2' 
 'x+3/4, -y+1/4, z+3/4' 
 '-x+3/4, y+1/4, z+3/4' 
 'x+1/2, y+1/2, z' 
 '-x+1/2, -y+1/2, z' 
 'x+3/4, -y+3/4, z+1/4' 
 '-x+3/4, y+3/4, z+1/4' 
 
_cell_length_a    15.6189 
_cell_length_b    40.1999 
_cell_length_c     6.0576 
_cell_angle_alpha  90.000 
_cell_angle_beta   90.000 
_cell_angle_gamma  90.000 
 
_shelx_F_squared_multiplier     1.000 
 
loop_ 
 _refln_index_h 
 _refln_index_k 
 _refln_index_l 
 _refln_F_squared_calc 
 _refln_F_squared_meas 
 _refln_F_squared_sigma 
 _refln_observed_status 
   1   1  -7     1073.71     1077.61    110.88 o 
   3   1  -7      531.12      509.25     86.82 o 
   5   1  -7      371.03      420.19     75.29 o 
   1   3  -7     1011.51     1020.33    104.32 o 
   3   3  -7      651.50      652.09    101.14 o 
   5   3  -7      256.14      418.78     75.85 o 
   1   5  -7      273.80      244.18     72.16 o 
   3   5  -7     1019.47      987.70     94.33 o 
   5   5  -7     1081.41     1060.90    100.65 o 
   1   7  -7      785.05      697.41     99.71 o 
   3   7  -7      609.21      672.88     79.33 o 
   5   7  -7      138.89      181.70     60.71 o 
   1   9  -7      459.41      548.50    105.19 o 
   3   9  -7     1658.64     1608.34    114.49 o 
   5   9  -7      907.03      800.09     98.18 o 
   1  11  -7      293.63      267.81    116.15 o 
   3  11  -7      378.85      521.28    133.36 o 
   1  13  -7      220.21      241.51    119.22 o 
   3  13  -7     1604.81     1502.92    124.45 o 
   1  15  -7      472.83      405.87    128.86 o 
   2   0  -6    11063.58    10661.87    524.44 o 
   6   0  -6     4029.69     3692.75    352.18 o 
  10   0  -6     1101.51     1119.88    154.28 o 
   0   2  -6     6615.89     6501.25    253.09 o 
   2   2  -6      550.05      610.71     70.41 o 
   4   2  -6     2706.88     2661.94    136.73 o 
   6   2  -6      320.01      437.69     61.33 o 
   8   2  -6      983.88     1111.25     89.26 o 
  10   2  -6       89.48       42.86     59.87 o 
   2   4  -6     6072.36     5725.35    214.14 o 
   4   4  -6      663.75      548.10     71.66 o 
   6   4  -6     2074.88     2143.85    123.38 o 
   8   4  -6      357.11      380.03     69.59 o 
  10   4  -6     1629.89     1828.13    142.12 o 
   0   6  -6     2837.99     2451.76    159.22 o 
   2   6  -6      815.52     1041.37    314.16 o 
   4   6  -6     2578.90     2502.96    136.79 o 
   6   6  -6     1085.15     1145.34     89.61 o 
   8   6  -6     2304.84     2394.62    139.29 o 
  10   6  -6       40.04       29.83     63.06 o 
   2   8  -6      396.93      424.97     78.46 o 
   4   8  -6      571.53      554.88     79.04 o 
   6   8  -6     2187.55     2377.89    126.64 o 
   8   8  -6      176.83      183.98     69.03 o 
  10   8  -6     2802.59     2876.12    164.95 o 
   0  10  -6     1655.79     1610.66     92.06 o 
   2  10  -6      934.80      897.07     72.50 o 
   4  10  -6     2645.34     2441.61    127.80 o 
   6  10  -6      315.76      301.19    107.10 o 
   8  10  -6     4401.71     3978.10    234.75 o 
  10  10  -6       13.39       19.38     42.48 o 
   2  12  -6      566.63      563.15     68.60 o 
   4  12  -6      830.81      887.55    111.00 o 
   6  12  -6     1657.16     1767.82    141.59 o 
   8  12  -6       98.35       43.08     68.11 o 
  10  12  -6     1771.62     1886.04    126.33 o 
   0  14  -6     3966.99     3809.56    183.87 o 
   2  14  -6      377.75      382.94     52.44 o 
   4  14  -6     2699.41     2721.73    132.65 o 
   6  14  -6      241.21      278.72     57.61 o 
   8  14  -6     1930.76     1869.15    122.83 o 
   2  16  -6     3271.90     3033.49    129.42 o 
   4  16  -6      214.44      154.74     84.29 o 
   6  16  -6     1474.56     1544.98    156.70 o 
   8  16  -6      116.37      145.28     55.62 o 
   0  18  -6     3096.69     3195.05    214.33 o 
   2  18  -6       29.60       30.46     31.46 o 
   4  18  -6     3309.84     3436.90    177.90 o 
   6  18  -6       11.95        5.32     48.98 o 
   8  18  -6      989.24      955.99     99.72 o 
   2  20  -6     2647.55     2701.79    154.23 o 
   4  20  -6       37.74       79.19     53.37 o 
   6  20  -6     1971.14     1917.58    111.36 o 
   8  20  -6      160.09      155.30     54.93 o 
   0  22  -6     2377.57     2212.58    112.43 o 
   2  22  -6        0.27      -50.62     51.94 o 
   4  22  -6     1583.89     1617.39    125.81 o 
   6  22  -6       26.98        5.31     34.01 o 
   2  24  -6     1293.47     1444.67    140.70 o 
   4  24  -6       98.30       70.81     36.55 o 
   6  24  -6      884.89      906.86     80.38 o 
   2  26  -6       50.11       50.62     33.75 o 
   4  26  -6      927.26      912.92     74.59 o 
   2  28  -6      562.56      549.20     52.60 o 
   1   1  -5     7037.73     6619.83    144.86 o 
   3   1  -5     3596.36     3657.87    142.56 o 
   5   1  -5     6014.95     5805.93    238.62 o 
   7   1  -5     3550.69     3426.74    170.61 o 
   9   1  -5     2534.76     2724.53    149.30 o 
  11   1  -5     1149.37     1394.64    106.29 o 
  13   1  -5      489.97      546.93     87.01 o 
   1   3  -5     4263.43     4060.73    121.63 o 
   3   3  -5     7655.68     7625.53    281.03 o 
   5   3  -5      701.97      640.73     70.17 o 
   7   3  -5     3199.11     3191.09    134.12 o 
   9   3  -5      342.57      405.00     67.84 o 
  11   3  -5     1749.01     1633.05    142.11 o 
  13   3  -5     1644.74     1688.42    126.04 o 
   1   5  -5    20818.54    19892.71    461.29 o 
   3   5  -5     1822.81     1795.96    116.56 o 
   5   5  -5     4601.15     4699.37    167.13 o 
   7   5  -5      890.21      984.10     77.05 o 
   9   5  -5     3961.69     3796.37    166.85 o 
  11   5  -5     1957.30     2129.54    129.35 o 
  13   5  -5     1411.86     1400.90    123.89 o 
   1   7  -5     1224.05     1148.10     58.12 o 
   3   7  -5     4738.25     4711.20    153.74 o 
   5   7  -5     2943.56     3028.89    155.99 o 
   7   7  -5     3797.80     3991.81    239.95 o 
   9   7  -5      606.82      830.76    167.43 o 
  11   7  -5     1843.47     1921.99    136.20 o 
  13   7  -5     1528.95     1613.35    148.30 o 
   1   9  -5     3997.52     3938.39    104.95 o 
   3   9  -5     2390.87     2563.74    111.55 o 
   5   9  -5     4945.84     4751.13    205.20 o 
   7   9  -5     8016.58     7740.35    269.47 o 
   9   9  -5     4792.23     4716.54    232.59 o 
  11   9  -5     1201.21     1228.75    114.95 o 
  13   9  -5     1790.88     1692.50    166.69 o 
   1  11  -5     3540.84     3438.01     90.53 o 
   3  11  -5     1401.05     1349.65     86.17 o 
   5  11  -5     7243.06     7088.87    231.85 o 
   7  11  -5     2045.83     2092.63    130.29 o 
   9  11  -5     2636.80     2470.45    135.72 o 
  11  11  -5     1493.55     1461.99    134.55 o 
  13  11  -5      554.54      738.63    157.02 o 
   1  13  -5     5622.80     5480.56    153.43 o 
   3  13  -5     3027.50     3017.66    113.39 o 
   5  13  -5      336.09      397.97     62.61 o 
   7  13  -5     5930.88     5652.92    239.34 o 
   9  13  -5     1047.24     1193.24    136.64 o 
  11  13  -5     1874.19     1817.21    155.20 o 
  13  13  -5     1891.91     2046.70    165.07 o 
   1  15  -5     4637.64     4277.33    130.66 o 
   3  15  -5     3469.70     3633.15    176.53 o 
   5  15  -5     4358.15     4350.86    159.31 o 
   7  15  -5      899.26      968.72     79.19 o 
   9  15  -5     2184.76     2123.21    119.37 o 
  11  15  -5     1788.80     1619.11    140.83 o 
   1  17  -5     2683.91     2580.67     86.65 o 
   3  17  -5     3052.65     2926.01    129.63 o 
   5  17  -5     2419.42     2623.67    129.41 o 
   7  17  -5     2303.13     2242.26    115.50 o 
   9  17  -5      726.46      714.43     88.76 o 
  11  17  -5      775.18      713.93     85.27 o 
   1  19  -5     1669.61     1708.14     55.60 o 
   3  19  -5     4890.60     5046.86    204.75 o 
   5  19  -5     2462.57     2359.00    106.50 o 
   7  19  -5     2182.56     1949.03    171.38 o 
   9  19  -5     1299.48     1344.73     94.51 o 
  11  19  -5     1483.96     1338.78    158.78 o 
   1  21  -5     2346.19     2309.78     69.93 o 
   3  21  -5     2365.89     2340.47    122.73 o 
   5  21  -5     3370.80     3198.54    178.06 o 
   7  21  -5      378.44      379.36     67.63 o 
   9  21  -5     1189.41     1182.72     91.39 o 
  11  21  -5      513.76      570.85     76.89 o 
   1  23  -5     1591.54     1790.27     82.84 o 
   3  23  -5     4365.54     4217.55    204.40 o 
   5  23  -5      624.53      717.44     81.09 o 
   7  23  -5      885.59      945.81    101.41 o 
   9  23  -5     1088.13     1233.36    148.91 o 
   1  25  -5     2204.39     2173.36    127.11 o 
   3  25  -5     3093.95     3008.32    110.96 o 
   5  25  -5     2237.19     2163.87     96.10 o 
   7  25  -5       71.89       88.85     48.05 o 
   9  25  -5      912.18     1092.45    139.82 o 
   1  27  -5     1415.15     1464.61     95.99 o 
   3  27  -5     2126.87     2266.01    124.37 o 
   5  27  -5     1867.56     1856.59     89.43 o 
   7  27  -5      621.76      689.67     87.67 o 
   9  27  -5      618.48      652.90     94.44 o 
   1  29  -5      705.41      833.66     42.30 o 
   3  29  -5     2295.95     2530.80    111.11 o 
   5  29  -5      539.31      465.19     52.64 o 
   7  29  -5      666.12      640.59    154.07 o 
   1  31  -5     1190.91      993.87     66.84 o 
   3  31  -5     1372.99     1456.50     74.73 o 
   5  31  -5     1484.48     1605.04     79.24 o 
   7  31  -5      926.47      928.61     98.15 o 
   3  33  -5     1172.58     1261.89     95.55 o 
   5  33  -5      497.65      559.74     50.80 o 
   0   0  -4     4943.15     4609.48    175.98 o 
   4   0  -4     4137.35     3948.73    179.05 o 
   8   0  -4     7805.90     7957.72    345.17 o 
  12   0  -4     4036.72     3828.85    253.12 o 
  16   0  -4     3077.12     3327.64    261.67 o 
   2   2  -4     6459.39     6450.48    141.73 o 
   4   2  -4     1372.69     1537.45     85.56 o 
   6   2  -4     3164.87     3137.78    114.62 o 
   8   2  -4       62.97       56.10     36.88 o 
  10   2  -4     4660.21     4742.73    170.29 o 
  12   2  -4      100.07       86.32     42.69 o 
  14   2  -4      651.60      721.91    107.87 o 
  16   2  -4       29.51       53.96     70.03 o 
   0   4  -4    25358.60    25038.86    851.59 o 
   2   4  -4      234.87      252.81     28.32 o 
   4   4  -4     5407.56     5350.80    181.76 o 
   6   4  -4      669.47      673.93     56.26 o 
   8   4  -4     4409.79     4246.92    146.83 o 
  10   4  -4      147.01      163.19     41.91 o 
  12   4  -4     4182.38     4322.06    225.28 o 
  14   4  -4      676.91      617.45    102.62 o 
  16   4  -4     2356.08     2359.00    158.43 o 
   2   6  -4    11719.32    11838.47    255.12 o 
   4   6  -4     1373.63     1353.32     68.30 o 
   6   6  -4     3558.59     3358.02    146.33 o 
   8   6  -4       77.19      122.17     39.01 o 
  10   6  -4     2576.95     2533.64    141.84 o 
  12   6  -4     1063.04     1033.16     92.95 o 
  14   6  -4     1860.93     1966.45    132.25 o 
   0   8  -4    21717.28    22620.76    672.85 o 
   2   8  -4      682.76      623.40     37.78 o 
   4   8  -4     9313.88     9166.91    296.36 o 
   6   8  -4      899.07     1030.35     80.21 o 
   8   8  -4     7445.12     7302.60    235.58 o 
  10   8  -4      938.38      931.88     97.59 o 
  12   8  -4     1884.94     1747.22    139.45 o 
  14   8  -4      436.49      487.68     75.31 o 
   2  10  -4     3241.83     3065.95     72.32 o 
   4  10  -4     1266.77     1374.56     66.80 o 
   6  10  -4    15598.49    15351.36    468.57 o 
   8  10  -4     1006.79     1138.14    165.79 o 
  10  10  -4     3199.09     3218.22    142.81 o 
  12  10  -4      196.49      201.80     58.49 o 
  14  10  -4     1603.54     1591.57    145.95 o 
   0  12  -4     6083.25     5940.22    179.45 o 
   2  12  -4     2102.18     2082.04     55.85 o 
   4  12  -4     4825.50     4792.28    145.08 o 
   6  12  -4      570.84      597.34     68.92 o 
   8  12  -4     7960.91     7972.50    286.33 o 
  10  12  -4     1278.40     1240.64     88.80 o 
  12  12  -4     2018.96     2147.84    121.69 o 
  14  12  -4      147.06      152.88     72.42 o 
   2  14  -4     5675.84     5373.60    152.86 o 
   4  14  -4      189.05      194.94     35.87 o 
   6  14  -4     7441.48     7549.25    227.32 o 
   8  14  -4     1531.12     1612.91    105.81 o 
  10  14  -4     4484.28     4489.41    173.73 o 
  12  14  -4      702.35      768.80    132.67 o 
  14  14  -4     3154.57     3000.63    163.21 o 
   0  16  -4      444.48      440.79     32.54 o 
   2  16  -4      950.81     1019.58     75.17 o 
   4  16  -4     1176.89     1133.63     75.39 o 
   6  16  -4      337.51      343.46     52.90 o 
   8  16  -4     1955.07     1907.49    110.65 o 
  10  16  -4      676.21      604.68     87.04 o 
  12  16  -4     3812.24     3713.36    165.91 o 
  14  16  -4       70.72      106.21     65.63 o 
   2  18  -4     4613.20     4696.06    200.64 o 
   4  18  -4      228.80      288.63     49.28 o 
   6  18  -4     6687.72     6731.11    203.75 o 
   8  18  -4     1308.69     1375.00    123.93 o 
  10  18  -4     3744.75     3672.08    187.86 o 
  12  18  -4      169.08      155.03     67.20 o 
  14  18  -4     2064.82     2031.19    131.47 o 
   0  20  -4      334.83      335.31     28.05 o 
   2  20  -4     1986.27     1914.10    143.11 o 
   4  20  -4     5609.89     5428.80    155.13 o 
   6  20  -4       36.65       38.64     34.85 o 
   8  20  -4     1229.84     1269.33     80.42 o 
  10  20  -4      115.22      104.66     55.45 o 
  12  20  -4     1042.47     1022.09     89.37 o 
  14  20  -4      497.74      461.58     76.23 o 
   2  22  -4     7907.87     7915.93    199.19 o 
   4  22  -4     2528.59     2396.37    125.79 o 
   6  22  -4     1698.43     1706.97     79.57 o 
   8  22  -4      680.18      719.30     94.13 o 
  10  22  -4     1912.53     1913.93    110.63 o 
  12  22  -4       28.50       19.79     49.64 o 
   0  24  -4     8650.71     8740.10    302.43 o 
   2  24  -4      305.22      316.13     37.35 o 
   4  24  -4     7961.65     7978.52    253.83 o 
   6  24  -4      215.74      236.64     53.64 o 
   8  24  -4      319.77      296.00     55.75 o 
  10  24  -4      321.64      285.15     62.96 o 
  12  24  -4     1067.48     1139.32     87.72 o 
   2  26  -4     5729.41     6023.46    239.32 o 
   4  26  -4      791.78      788.04     51.75 o 
   6  26  -4      365.41      551.91     59.91 o 
   8  26  -4       66.26       88.42     36.68 o 
  10  26  -4      760.57      757.77    145.85 o 
  12  26  -4      242.73      243.78     57.53 o 
   0  28  -4     3559.96     3415.09    116.59 o 
   2  28  -4     2188.32     2323.26    117.69 o 
   4  28  -4     8181.61     7882.42    256.20 o 
   6  28  -4       95.39       84.77     46.74 o 
   8  28  -4     2063.85     2290.86    131.23 o 
  10  28  -4       66.06       21.81     44.78 o 
   2  30  -4      529.39      669.52     39.01 o 
   4  30  -4      313.84      319.56     58.95 o 
   6  30  -4     2059.15     1957.19    110.48 o 
   8  30  -4      791.60      921.41     88.76 o 
  10  30  -4      984.66     1065.06     81.14 o 
   2  32  -4      324.83      323.47     28.49 o 
   4  32  -4     1727.69     1665.15     72.28 o 
   6  32  -4      289.79      263.77     55.23 o 
   8  32  -4     2875.38     2983.08    155.38 o 
  10  32  -4      124.38      118.27     52.51 o 
   2  34  -4      591.85      579.23     48.65 o 
   4  34  -4       94.64      129.96     48.65 o 
   6  34  -4      819.64      857.85     57.71 o 
   8  34  -4      258.36      294.82     48.96 o 
   4  36  -4      224.06      353.72     56.10 o 
   6  36  -4      290.66      397.29     44.06 o 
   6  38  -4     1237.16     1395.58     84.81 o 
   1   1  -3    29066.96    29601.35    642.97 o 
   3   1  -3    34457.19    36231.21   1154.00 o 
   5   1  -3     9477.04     9279.00    252.13 o 
   7   1  -3     6494.20     6736.01    188.21 o 
   9   1  -3    10494.20    10572.78    316.99 o 
  11   1  -3     5858.44     5834.66    198.27 o 
  13   1  -3     1984.61     1890.96     58.29 o 
  15   1  -3     2261.29     2137.01     84.08 o 
  17   1  -3     1836.70     1712.03     55.34 o 
   1   3  -3    21492.79    22224.92    446.92 o 
   3   3  -3    19015.87    20226.80    555.08 o 
   5   3  -3     7616.27     7374.91    230.04 o 
   7   3  -3     9797.62    10241.63    321.41 o 
   9   3  -3     4962.40     4778.30    155.97 o 
  11   3  -3     2023.43     1976.65     63.29 o 
  13   3  -3     1415.42     1407.93     46.49 o 
  15   3  -3     2458.28     2345.69     71.36 o 
  17   3  -3     1192.12     1112.88     53.55 o 
   1   5  -3    33131.25    37084.02    864.99 o 
   3   5  -3    14042.58    14190.13    373.77 o 
   5   5  -3    11591.96    11235.44    306.55 o 
   7   5  -3     4517.05     4317.30    127.74 o 
   9   5  -3     9326.54     8930.02    272.85 o 
  11   5  -3     6140.52     5933.42    159.96 o 
  13   5  -3     2596.16     2530.52    118.45 o 
  15   5  -3     1872.62     1814.70     75.25 o 
  17   5  -3     2222.98     2034.29    221.78 o 
   1   7  -3     7379.22     7027.00    121.91 o 
   3   7  -3     8660.07     8684.23    253.65 o 
   5   7  -3     6483.53     6376.38    184.34 o 
   7   7  -3     8717.91     8748.17    290.45 o 
   9   7  -3     6038.93     5935.67    211.18 o 
  11   7  -3      950.17      895.97     69.65 o 
  13   7  -3     1310.19     1352.85     93.43 o 
  15   7  -3     2461.60     2261.12    164.34 o 
  17   7  -3     1367.70     1288.16     99.24 o 
   1   9  -3    10990.65    10809.04    197.23 o 
   3   9  -3    10233.71    10852.84    458.03 o 
   5   9  -3     5034.40     4545.01    132.18 o 
   7   9  -3     5932.32     5894.69    174.14 o 
   9   9  -3    14606.15    14278.30    426.87 o 
  11   9  -3    10004.38     9501.13    243.00 o 
  13   9  -3     4547.46     4368.54    149.77 o 
  15   9  -3     1279.32     1432.51     74.78 o 
  17   9  -3     1187.53     1199.01    140.96 o 
   1  11  -3     1371.30     1216.02     35.91 o 
   5  11  -3    11914.13    11804.33    319.06 o 
   7  11  -3    17367.27    17439.88    563.26 o 
   9  11  -3     6726.34     6519.16    240.22 o 
  11  11  -3      834.29      822.72     52.59 o 
  13  11  -3     2574.84     2469.13    110.22 o 
  15  11  -3     1562.55     1563.03     82.80 o 
   1  13  -3     6810.84     6673.76    133.21 o 
   3  13  -3     9122.13     9289.79    248.74 o 
   5  13  -3    11707.13    11830.01    387.36 o 
   7  13  -3    10383.19     9989.95    326.35 o 
   9  13  -3     5506.27     5499.26    178.29 o 
  11  13  -3     9357.31     8962.93    257.13 o 
  13  13  -3     4093.62     4202.81    169.76 o 
  15  13  -3      868.97     1115.64     86.64 o 
   1  15  -3     7820.89     8150.86    161.68 o 
   3  15  -3     9590.54     9448.76    233.57 o 
   5  15  -3     6738.08     6429.94    181.10 o 
   7  15  -3     9909.03     9720.61    310.05 o 
   9  15  -3     7564.50     7401.64    265.61 o 
  11  15  -3     2900.72     2900.54    102.25 o 
  13  15  -3     3124.56     3101.53    129.81 o 
  15  15  -3     1708.69     1882.69    104.33 o 
   1  17  -3     9675.75     9228.78    190.64 o 
   3  17  -3    14104.28    14049.64    408.25 o 
   5  17  -3     8702.32     8903.78    260.64 o 
   7  17  -3     5225.48     4978.96    155.95 o 
   9  17  -3     2352.91     2423.54    122.51 o 
  11  17  -3     3951.56     3856.73    125.12 o 
  13  17  -3     2925.67     2816.23    113.65 o 
  15  17  -3     1003.03      959.23    102.15 o 
   1  19  -3    11238.69    11204.23    223.83 o 
   3  19  -3     8505.12     8523.92    238.65 o 
   5  19  -3    12134.37    12601.36    352.77 o 
   7  19  -3     9802.77     9698.34    277.99 o 
   9  19  -3     2789.68     2676.37    137.38 o 
  11  19  -3     3261.38     3217.41    110.73 o 
  13  19  -3     1839.50     1977.24     89.12 o 
  15  19  -3     1318.36     1489.35    101.12 o 
   1  21  -3     6397.17     6386.03    116.86 o 
   3  21  -3    11150.65    11049.34    294.77 o 
   5  21  -3     8814.06     8680.27    269.38 o 
   7  21  -3     1840.80     1786.86    101.50 o 
   9  21  -3     1038.70      985.10    104.76 o 
  11  21  -3     1895.23     2018.36     78.45 o 
  13  21  -3     1004.08     1018.93     74.11 o 
  15  21  -3      800.36      793.13     67.76 o 
   1  23  -3     9375.01     9337.08    188.74 o 
   3  23  -3    16799.54    16826.38    471.28 o 
   5  23  -3     5054.55     4998.00    145.97 o 
   7  23  -3     1933.44     1909.77    103.31 o 
   9  23  -3      715.71      766.41     58.24 o 
  11  23  -3      988.55     1024.25     78.58 o 
  13  23  -3     1513.25     1505.78     82.56 o 
  15  23  -3     1260.75     1258.82     85.05 o 
   1  25  -3     9671.82     9877.52    304.41 o 
   3  25  -3     2378.82     2287.07     72.31 o 
   5  25  -3     1971.15     2118.55     77.68 o 
   7  25  -3      269.74      359.70     40.14 o 
   9  25  -3      362.52      465.75     52.52 o 
  11  25  -3      906.92     1129.84     92.22 o 
  13  25  -3     1771.59     1792.69     90.36 o 
   1  27  -3     4485.44     4421.66    122.29 o 
   3  27  -3     7607.37     7625.16    207.57 o 
   5  27  -3     9063.05     9004.49    248.98 o 
   7  27  -3     1450.07     1478.92     71.76 o 
   9  27  -3      573.46      628.95     56.90 o 
  11  27  -3     1645.98     1719.25     94.20 o 
  13  27  -3     1622.09     1577.23     88.45 o 
   1  29  -3      476.10      504.71     26.08 o 
   3  29  -3     1646.92     1640.88     70.19 o 
   5  29  -3     1317.85     1246.63     63.00 o 
   7  29  -3     2882.41     2931.40    126.00 o 
   9  29  -3     2303.28     2361.24    123.01 o 
  11  29  -3      829.23      905.79     92.46 o 
  13  29  -3     2131.37     2182.63    143.66 o 
   1  31  -3      974.90     1085.91     44.49 o 
   3  31  -3     1832.85     1900.95    106.29 o 
   5  31  -3     4171.77     4080.16    143.10 o 
   7  31  -3     2192.22     2104.08     90.34 o 
   9  31  -3     2309.91     2406.43    107.67 o 
  11  31  -3     1564.58     1667.10    136.75 o 
   1  33  -3     3299.35     3433.49     83.72 o 
   3  33  -3      309.98      337.50     31.56 o 
   5  33  -3     2117.78     2236.64     80.12 o 
   7  33  -3     4151.15     3985.92    137.14 o 
   9  33  -3     1557.05     1420.05     93.14 o 
  11  33  -3     1647.06     1692.02    100.37 o 
   1  35  -3     1254.60     1326.42     30.60 o 
   3  35  -3     1033.48     1132.81     50.62 o 
   5  35  -3      558.74      623.71     55.67 o 
   7  35  -3     2995.69     3066.32    111.06 o 
   9  35  -3     1124.55     1248.34     78.66 o 
  11  35  -3     1318.76     1223.76    110.13 o 
   3  37  -3     2120.46     2251.16     80.87 o 
   5  37  -3     2309.17     2627.01    110.89 o 
   7  37  -3     2930.33     2830.23    108.58 o 
   9  37  -3      981.52      959.52     69.30 o 
   3  39  -3      453.29      506.03     52.16 o 
   5  39  -3      398.15      566.95     84.16 o 
   7  39  -3      896.63      912.78    124.48 o 
   5  41  -3     1329.51     1561.48    119.00 o 
   7  41  -3      873.14      918.92    122.07 o 
   2   0  -2    62242.89    62105.34   3195.49 o 
   6   0  -2    13709.35    12293.38    323.80 o 
  10   0  -2    19440.84    19646.04    485.72 o 
  14   0  -2     7311.86     7091.88    186.19 o 
  18   0  -2     5582.86     5320.03    163.57 o 
   0   2  -2    44686.03    46665.16   1517.46 o 
   2   2  -2      181.14      149.69     33.20 o 
   4   2  -2    15967.30    14959.05    371.14 o 
   6   2  -2     1509.88     1558.94     35.40 o 
   8   2  -2    13072.07    13035.35    209.09 o 
  10   2  -2       26.78       23.14     13.98 o 
  12   2  -2     2309.56     2301.89     47.27 o 
  14   2  -2        9.71       42.37     20.83 o 
  16   2  -2     5714.03     5563.97    108.89 o 
  18   2  -2       33.59       27.66     20.81 o 
   2   4  -2    82052.52    82617.33   3302.51 o 
   4   4  -2     4126.71     4423.41    110.24 o 
   6   4  -2     8552.94     7974.92    154.85 o 
   8   4  -2     2421.61     2491.09     45.17 o 
  10   4  -2    22029.13    21509.29    369.22 o 
  12   4  -2     7492.24     7398.17    130.23 o 
  14   4  -2     5135.18     5199.19    104.78 o 
  16   4  -2       94.98      100.52     26.05 o 
  18   4  -2     3329.03     3238.25     80.61 o 
   0   6  -2    38484.59    38324.98   1178.42 o 
   2   6  -2    11430.94    12057.22    312.62 o 
   4   6  -2    24786.88    24700.01    698.97 o 
   6   6  -2     4914.22     5410.00    111.79 o 
   8   6  -2    23678.69    23935.51    383.05 o 
  10   6  -2      931.15      889.85     36.44 o 
  12   6  -2     3495.42     3599.91     76.72 o 
  14   6  -2      411.41      437.13     34.17 o 
  16   6  -2     4231.14     4274.45    104.35 o 
  18   6  -2       41.62       36.69     19.19 o 
   2   8  -2    42740.33    44098.70   1409.10 o 
   4   8  -2     3275.29     3905.47    114.82 o 
   6   8  -2    34202.70    33266.58    841.22 o 
   8   8  -2      711.80      710.18     42.49 o 
  10   8  -2    14650.97    15039.44    241.68 o 
  12   8  -2     3075.87     2950.59     70.29 o 
  14   8  -2     2605.86     2677.21     69.03 o 
  16   8  -2      107.00       88.75     28.23 o 
  18   8  -2     1236.19     1130.14     49.52 o 
   0  10  -2    35575.96    37506.09   1101.98 o 
   2  10  -2     7866.24     9027.84    225.90 o 
   4  10  -2    26594.80    26268.59    727.43 o 
   6  10  -2     5604.53     5952.94    126.27 o 
   8  10  -2    27027.34    26828.93    614.14 o 
  10  10  -2      290.12      319.55     18.73 o 
  12  10  -2     7715.75     7607.71    130.41 o 
  14  10  -2      277.54      226.82     29.92 o 
  16  10  -2     3089.56     3141.03     93.12 o 
  18  10  -2        8.92       -3.78     26.75 o 
   2  12  -2    27381.71    28918.03    814.28 o 
   4  12  -2     1958.16     2229.42     66.86 o 
   6  12  -2    17743.98    17240.18    375.77 o 
   8  12  -2     4079.60     4076.21    135.56 o 
  10  12  -2    13761.58    13839.03    221.97 o 
  12  12  -2     1345.17     1357.15     41.00 o 
  14  12  -2     3064.34     2906.17     66.17 o 
  16  12  -2      907.78      918.76     51.45 o 
   0  14  -2    16419.28    16500.06    373.92 o 
   2  14  -2      401.63      482.39     26.28 o 
   4  14  -2    30184.07    30212.82    926.33 o 
   6  14  -2      529.36      544.73     48.68 o 
   8  14  -2    22747.12    22867.69    468.54 o 
  10  14  -2     1488.29     1538.02     31.82 o 
  12  14  -2    11454.37    11344.21    195.18 o 
  14  14  -2      798.86      774.38     37.46 o 
  16  14  -2     1795.33     1755.03     97.18 o 
   2  16  -2     1414.41     1081.30     36.14 o 
   4  16  -2    10311.02    11419.64    284.88 o 
   6  16  -2    20384.20    21025.68    518.06 o 
   8  16  -2     2010.79     2053.02     74.44 o 
  10  16  -2     5921.99     6051.23    121.75 o 
  12  16  -2     1473.57     1405.82     30.63 o 
  14  16  -2     3658.93     3513.35    125.74 o 
  16  16  -2      232.38      249.25     34.30 o 
   0  18  -2    24966.19    27952.29   1079.56 o 
   2  18  -2     8341.72     9194.40    224.07 o 
   4  18  -2    30304.28    30974.79    968.04 o 
   6  18  -2     2402.45     2373.37     67.29 o 
   8  18  -2     9571.53     9216.99    209.77 o 
  10  18  -2      109.07      216.66     31.83 o 
  12  18  -2     9437.55     9643.98    263.05 o 
  14  18  -2     1084.01      940.58     62.44 o 
  16  18  -2     1747.38     1835.92     72.38 o 
   2  20  -2     9439.08     9057.73    205.41 o 
   4  20  -2     3658.21     3452.81     94.67 o 
   6  20  -2     5684.76     5726.81    132.02 o 
   8  20  -2      706.27      666.68     52.49 o 
  10  20  -2     2680.45     2667.31     95.51 o 
  12  20  -2      395.83      401.43     36.74 o 
  14  20  -2     5230.08     5502.41    132.00 o 
  16  20  -2      509.83      531.44     43.63 o 
   0  22  -2    25444.90    26918.54    999.34 o 
   2  22  -2      376.91      330.11     31.57 o 
   4  22  -2    23334.38    22762.76    860.18 o 
   6  22  -2      993.81      930.96     60.89 o 
   8  22  -2     1350.23     1381.94     64.56 o 
  10  22  -2      196.13      142.31     18.29 o 
  12  22  -2     5684.56     5623.05    134.70 o 
  14  22  -2      112.15      124.17     25.38 o 
  16  22  -2     1511.94     1597.44     68.95 o 
   2  24  -2    14883.44    14078.70    580.32 o 
   4  24  -2       90.33       69.71     35.06 o 
   6  24  -2    12486.30    11899.24    291.05 o 
   8  24  -2     3077.26     3212.72    128.81 o 
  10  24  -2     2167.40     2083.56     85.99 o 
  12  24  -2      735.23      671.43     32.73 o 
  14  24  -2     2993.40     3284.94     99.39 o 
   0  26  -2    10320.97    10272.21    280.30 o 
   2  26  -2      447.01      501.86     30.02 o 
   4  26  -2    15806.64    15155.39    436.45 o 
   6  26  -2      610.36      605.81     39.91 o 
   8  26  -2     1983.31     1986.47     81.47 o 
  10  26  -2      361.57      441.48     40.40 o 
  12  26  -2     2730.34     2883.51    160.86 o 
  14  26  -2      343.23      345.12     27.98 o 
   2  28  -2    16897.50    16469.90    557.53 o 
   4  28  -2     2820.27     2918.30     95.15 o 
   6  28  -2     9437.58     9123.00    248.10 o 
   8  28  -2      237.96      249.65     32.71 o 
  10  28  -2     2858.57     2808.76     95.68 o 
  12  28  -2      106.00      116.99     39.88 o 
  14  28  -2     2141.06     1990.19    129.48 o 
   0  30  -2     7406.22     7328.31    134.66 o 
   2  30  -2     2383.53     2394.48     74.51 o 
   4  30  -2     2830.51     2831.62     93.56 o 
   6  30  -2     1010.95     1031.70     63.92 o 
   8  30  -2     1960.81     2133.52    119.80 o 
  10  30  -2       83.40      143.77     51.55 o 
  12  30  -2     3080.88     2913.74    131.23 o 
  14  30  -2      274.84      224.94     44.90 o 
   2  32  -2     5986.19     5690.57    160.86 o 
   4  32  -2     2482.14     2546.14    142.45 o 
   6  32  -2     9594.31     9391.40    264.25 o 
   8  32  -2      606.02      513.83     59.49 o 
  10  32  -2     3669.33     3613.89    137.08 o 
  12  32  -2      115.00       37.42     53.97 o 
   0  34  -2     1035.02      906.83     37.59 o 
   2  34  -2     1421.04     1341.66     49.97 o 
   4  34  -2     1925.52     1963.62     87.22 o 
   6  34  -2      129.44      144.27     48.21 o 
   8  34  -2     4101.97     4067.33    150.52 o 
  10  34  -2      287.78      328.80     47.54 o 
  12  34  -2     1736.16     1753.37     99.28 o 
   2  36  -2     1759.47     1846.82     63.55 o 
   4  36  -2      195.07      270.44     33.53 o 
   6  36  -2     3467.57     3905.12    218.28 o 
   8  36  -2      299.19      389.75     42.22 o 
  10  36  -2     2888.06     2818.49    123.91 o 
   2  38  -2       42.35       37.48     17.31 o 
   4  38  -2     1273.63     1370.81     70.35 o 
   6  38  -2      367.46      479.07     87.22 o 
   8  38  -2     2908.06     2770.11    243.15 o 
  10  38  -2      154.09      105.01     42.51 o 
   2  40  -2     1462.42     1430.42    100.15 o 
   4  40  -2      235.68      192.86     34.85 o 
   6  40  -2     1363.98     1687.27    142.01 o 
   8  40  -2      744.54      961.87    133.25 o 
   2  42  -2      132.07      123.65     60.16 o 
   4  42  -2     1714.57     1811.75    119.00 o 
   6  42  -2        5.31       24.76     32.00 o 
   8  42  -2     1583.32     1724.97    167.87 o 
   4  44  -2       84.28       57.20     45.80 o 
   6  44  -2      445.18      573.53     53.47 o 
   1   1  -1    80360.66    75761.13   2317.15 o 
   3   1  -1    19249.29    18141.38    258.32 o 
   5   1  -1     1196.49     1452.98     31.26 o 
   7   1  -1     4561.96     4547.70     65.21 o 
   9   1  -1     7530.30     7664.25    115.36 o 
  11   1  -1     2292.02     2130.27     43.09 o 
  13   1  -1     3507.44     3490.23     71.06 o 
  15   1  -1     4096.79     4089.12    104.83 o 
  17   1  -1     3341.00     3315.20     81.42 o 
   1   3  -1    62608.89    57112.07   1574.39 o 
   3   3  -1    18212.13    19506.59    263.67 o 
   5   3  -1    15402.41    16005.19    232.90 o 
   7   3  -1     6378.88     6615.88     94.26 o 
   9   3  -1     6874.07     6294.92     95.17 o 
  11   3  -1     4097.71     4073.89     74.50 o 
  13   3  -1      973.06     1050.42     38.06 o 
  15   3  -1     3180.98     3106.37     71.14 o 
  17   3  -1     2353.39     2450.13     71.98 o 
   1   5  -1    52812.64    48046.12   1254.28 o 
   3   5  -1    46499.44    47708.48   1109.29 o 
   5   5  -1     9399.76     9702.86    125.50 o 
   7   5  -1    41990.33    43082.36    814.53 o 
   9   5  -1     6718.91     6717.41    101.94 o 
  11   5  -1     7292.47     7350.31    119.90 o 
  13   5  -1     3720.64     3848.45     77.53 o 
  15   5  -1     1706.89     1803.37     52.76 o 
  17   5  -1     2228.24     2300.09     76.64 o 
   3   7  -1    23992.07    25182.38    488.36 o 
   5   7  -1    12337.00    12243.13    172.55 o 
   7   7  -1     8509.59     8542.02    113.89 o 
   9   7  -1    18917.50    19491.67    314.49 o 
  11   7  -1     2928.73     2876.85     57.13 o 
  13   7  -1     2276.89     2193.19     53.20 o 
  15   7  -1     1528.85     1622.60     54.04 o 
  17   7  -1      910.95     1011.53     49.52 o 
   1   9  -1    48115.31    46130.48   2374.23 o 
   3   9  -1    36572.52    36536.09    684.00 o 
   5   9  -1    17954.25    19005.12    311.83 o 
   7   9  -1    12595.27    13549.08    219.67 o 
   9   9  -1    16957.40    16637.97    261.22 o 
  11   9  -1    12580.98    13156.88    216.23 o 
  13   9  -1     5006.42     5133.39    103.09 o 
  15   9  -1     1822.59     1745.33     52.33 o 
  17   9  -1      631.86      659.40     37.65 o 
   3  11  -1    31697.59    31255.49    568.63 o 
   5  11  -1    11047.60    11815.43    206.87 o 
   7  11  -1    10395.33    10212.19    167.75 o 
   9  11  -1     3980.85     3864.75     71.38 o 
  11  11  -1     6088.75     6038.56     99.81 o 
  13  11  -1     3140.57     3341.09     64.96 o 
  15  11  -1     1067.72     1067.83     37.82 o 
  17  11  -1     1515.84     1573.67     49.97 o 
   1  13  -1    17639.01    17683.46    300.41 o 
   3  13  -1     4855.47     4658.48     66.27 o 
   5  13  -1    30360.34    31195.47    567.30 o 
   7  13  -1     3647.83     3281.50     60.29 o 
   9  13  -1    20643.62    21052.42    415.07 o 
  11  13  -1     5795.02     5818.40    109.57 o 
  13  13  -1     3425.86     3489.98     76.92 o 
  15  13  -1     2012.46     1921.29     57.54 o 
  17  13  -1      205.60      205.45     30.87 o 
   1  15  -1     6065.45     6858.27     71.17 o 
   3  15  -1    27441.88    27642.09    554.64 o 
   5  15  -1    17339.28    18640.07    273.18 o 
   7  15  -1    12646.07    12443.94    201.87 o 
   9  15  -1     5107.23     5181.60    120.02 o 
  11  15  -1     2835.39     2924.11     66.04 o 
  13  15  -1     1957.93     2046.30     58.09 o 
  15  15  -1     2738.89     2690.44     59.50 o 
  17  15  -1     1307.82     1261.27     51.85 o 
   1  17  -1     5562.04     5017.66     75.77 o 
   3  17  -1    25452.93    26625.94    501.63 o 
   5  17  -1     4818.80     4957.17     74.90 o 
   7  17  -1     1621.46     1479.68     44.37 o 
   9  17  -1     4465.61     4261.69     81.63 o 
  11  17  -1     4195.57     4113.28     98.07 o 
  13  17  -1     3360.22     3331.56     64.76 o 
  15  17  -1      942.52      967.07     36.13 o 
  17  17  -1      773.84      806.75     44.83 o 
   1  19  -1     9420.59     9204.50    115.40 o 
   3  19  -1    13436.94    12963.22    196.03 o 
   5  19  -1    20934.56    21716.30    351.32 o 
   7  19  -1     2578.00     2495.86     37.58 o 
   9  19  -1     1910.18     1970.73     51.63 o 
  11  19  -1     2094.62     2043.73     53.57 o 
  13  19  -1     3921.46     3906.02     94.95 o 
  15  19  -1     4032.37     4112.70     99.19 o 
  17  19  -1      680.33      779.84     48.83 o 
   1  21  -1     9127.21     9589.41    145.94 o 
   3  21  -1     7497.53     7227.80    123.85 o 
   7  21  -1     2287.79     2200.64     33.34 o 
   9  21  -1      300.13      297.98     27.22 o 
  11  21  -1     3343.64     3357.89     69.18 o 
  13  21  -1     3300.48     3270.46     79.66 o 
  15  21  -1     1427.27     1448.04     48.44 o 
  17  21  -1      428.40      548.76     47.16 o 
   1  23  -1     7436.79     7472.71    142.95 o 
   3  23  -1    14539.59    14765.54    282.28 o 
   5  23  -1    17855.51    18301.56    356.85 o 
   7  23  -1     4842.28     4948.24     80.29 o 
   9  23  -1     2462.59     2273.20     58.18 o 
  11  23  -1     1383.13     1502.56     64.98 o 
  13  23  -1     2460.90     2485.16     77.49 o 
  15  23  -1     2381.29     2482.93     60.39 o 
   1  25  -1     6370.50     6167.55     80.69 o 
   3  25  -1     8913.62     8507.46    132.00 o 
   5  25  -1     4337.08     4116.99     74.87 o 
   7  25  -1     4504.22     4375.92     97.54 o 
   9  25  -1      626.58      611.87     31.74 o 
  11  25  -1     1223.56     1260.42     41.16 o 
  13  25  -1      875.87      978.58     48.84 o 
  15  25  -1     1127.05     1180.46     64.18 o 
   1  27  -1    10914.24    10397.24    217.37 o 
   3  27  -1     6468.55     6225.08    117.56 o 
   5  27  -1     3755.55     3558.64     79.05 o 
   7  27  -1     4828.29     4869.50     77.57 o 
   9  27  -1     2294.94     2397.89     53.95 o 
  11  27  -1     1250.71     1242.53     37.23 o 
  13  27  -1     2545.76     2572.10     71.28 o 
  15  27  -1      852.72      992.59     46.40 o 
   1  29  -1     6437.14     6130.83     85.15 o 
   3  29  -1     3539.73     3618.88    101.25 o 
   5  29  -1     8882.54     8680.10    160.90 o 
   7  29  -1      437.26      527.85     23.22 o 
   9  29  -1     1083.97      984.37     62.75 o 
  11  29  -1     1504.25     1486.03     51.52 o 
  13  29  -1     1065.79      966.89     45.76 o 
  15  29  -1      941.64      927.83     49.24 o 
   1  31  -1     3125.44     3275.28     52.80 o 
   3  31  -1     5919.96     6014.30    177.06 o 
   5  31  -1     2580.18     2419.09     90.59 o 
   7  31  -1     2076.97     2028.17     57.41 o 
   9  31  -1     1957.55     2006.53     50.91 o 
  11  31  -1     1290.78     1276.81     51.94 o 
  13  31  -1     1102.49     1029.40     47.87 o 
   1  33  -1     3193.08     3343.97     43.42 o 
   3  33  -1     3112.07     3106.64    105.35 o 
   5  33  -1     4734.25     4565.16    103.79 o 
   7  33  -1     1193.24     1140.44     40.38 o 
   9  33  -1     3403.38     3395.07     90.60 o 
  11  33  -1      456.62      520.71     34.06 o 
  13  33  -1      965.11      974.90     89.49 o 
   1  35  -1      986.96      969.45     18.55 o 
   3  35  -1      131.98      118.35     22.84 o 
   5  35  -1     1833.60     1863.35     51.97 o 
   7  35  -1     1106.48     1042.30     46.12 o 
   9  35  -1     1897.01     1841.80     62.84 o 
  11  35  -1     1446.39     1388.24     93.35 o 
  13  35  -1      116.71      128.90     33.40 o 
   1  37  -1      370.74      377.94     18.95 o 
   3  37  -1     1112.76     1142.03     50.73 o 
   5  37  -1      696.47      617.56     41.12 o 
   7  37  -1     3143.24     3148.28    107.56 o 
   9  37  -1     2126.71     1940.92    123.06 o 
  11  37  -1     1804.04     1653.62     82.68 o 
   1  39  -1      484.01      523.69     17.24 o 
   3  39  -1     1299.43     1333.32     76.44 o 
   5  39  -1      465.46      414.13    103.43 o 
   7  39  -1      308.95      336.68     76.88 o 
   9  39  -1     1584.70     1561.03    134.00 o 
  11  39  -1      767.17      850.05     55.81 o 
   1  41  -1     1121.46     1110.25     25.65 o 
   3  41  -1      964.47      953.37     31.38 o 
   5  41  -1     1686.09     1530.99    117.69 o 
   7  41  -1     1810.27     1805.53     72.68 o 
   9  41  -1      583.11      599.99     40.20 o 
   1  43  -1     1507.53     1354.68     51.72 o 
   3  43  -1      193.26      199.07     21.32 o 
   5  43  -1      526.12      472.91     41.26 o 
   7  43  -1      808.61      761.86     41.70 o 
   1  45  -1     2119.94     1890.17     77.79 o 
   3  45  -1      800.40      831.81     33.32 o 
   5  45  -1      353.35      370.81     31.89 o 
   7  45  -1      627.62      492.29     49.51 o 
   1  47  -1     1040.36      949.60     72.52 o 
   3  47  -1      691.01      721.06     53.65 o 
   5  47  -1       22.36       19.54     18.14 o 
   4   0   0    73089.75    71772.53   2675.06 o 
   8   0   0    27953.25    27595.63    839.92 o 
  12   0   0     9718.40     9899.12    316.26 o 
  16   0   0     4141.38     4138.51    143.67 o 
   4   2   0   132659.17   122179.76   3956.60 o 
   6   2   0    17980.19    16162.98    296.62 o 
   8   2   0       24.78       -1.80     12.45 o 
  10   2   0      932.75      720.23     31.08 o 
  12   2   0      237.02      274.09     22.87 o 
  14   2   0     6656.26     6577.70    123.33 o 
  16   2   0        0.59        4.73     19.51 o 
  18   2   0     7866.34     7973.72    266.32 o 
   2   4   0     5628.70     6106.50    107.81 o 
   4   4   0    85755.23    76836.71   1858.26 o 
   6   4   0    70647.69    72603.88   1991.41 o 
   8   4   0    71698.59    74697.30   1911.77 o 
  10   4   0      704.12      724.53     29.74 o 
  12   4   0     8264.47     8287.07    148.67 o 
  14   4   0     1487.14     1491.29     52.26 o 
  16   4   0     4490.43     4762.96    100.85 o 
  18   4   0       12.42       28.10     27.87 o 
   2   6   0    17709.34    17419.63    231.99 o 
   4   6   0     9603.64     9997.09    140.02 o 
   6   6   0    94488.91    90807.02   2428.17 o 
   8   6   0     9739.52    10243.98    170.48 o 
  10   6   0    26918.87    26475.74    510.97 o 
  12   6   0        9.20       12.38     19.33 o 
  14   6   0     3999.58     4198.74    101.15 o 
  16   6   0      173.79      160.20     33.36 o 
  18   6   0     2794.24     2990.04    100.31 o 
   0   8   0    11297.47     9932.76    382.76 o 
   2   8   0    60639.66    58993.38   1165.30 o 
   4   8   0      952.68     1326.13     26.35 o 
   6   8   0    22483.37    23668.09    424.09 o 
   8   8   0    35246.22    34360.07    682.04 o 
  10   8   0       85.03      134.49     25.11 o 
  12   8   0    28423.38    28401.45    591.54 o 
  14   8   0      773.82      671.31     50.24 o 
  16   8   0     5445.34     5530.29    114.00 o 
  18   8   0       74.96       99.86     30.31 o 
   2  10   0    91410.59    86806.28   2013.57 o 
   4  10   0     7183.45     7475.13     93.98 o 
   6  10   0    41971.54    43049.45    886.83 o 
   8  10   0     4519.85     4859.60     80.35 o 
  10  10   0    47705.13    49149.28   1130.84 o 
  12  10   0        0.02        2.20     16.71 o 
  14  10   0     7248.84     7255.51    169.36 o 
  16  10   0      807.20      836.46     47.21 o 
  18  10   0      893.18     1092.08     54.63 o 
   0  12   0    28654.02    31877.30    730.24 o 
   2  12   0     8506.33     8737.74    108.47 o 
   4  12   0    26651.05    25748.47    413.10 o 
   6  12   0      130.13      100.98     13.27 o 
   8  12   0    21286.13    20687.98    380.45 o 
  10  12   0     3297.72     3230.24     77.19 o 
  12  12   0    14208.70    13986.95    281.42 o 
  14  12   0       86.52      115.41     27.29 o 
  16  12   0     4417.15     4298.36    109.83 o 
  18  12   0       58.62       91.50     35.29 o 
   2  14   0    38654.55    37420.93    613.43 o 
   4  14   0    11847.63    13084.29    177.17 o 
   6  14   0    72548.89    75543.14   1733.52 o 
   8  14   0     2124.95     2126.90     48.20 o 
  10  14   0    23751.81    23548.93    457.53 o 
  12  14   0      126.84      114.77     21.66 o 
  14  14   0     4382.71     4728.12    115.87 o 
  16  14   0     1756.10     1690.33     74.14 o 
  18  14   0     2400.68     2655.30     83.43 o 
   0  16   0    54302.41    52073.64   1264.95 o 
   2  16   0    33077.05    35542.13    592.79 o 
   4  16   0    72782.34    75110.34   1699.66 o 
   6  16   0     6226.27     6971.56     96.66 o 
   8  16   0    13065.44    12258.52    205.36 o 
  10  16   0       31.60       23.93     19.81 o 
  12  16   0     3902.27     3993.80     83.57 o 
  14  16   0       40.93       29.05     21.73 o 
  16  16   0     1025.51     1024.97     64.55 o 
  18  16   0        4.33       16.48     24.29 o 
   2  18   0    74563.20    75508.98   1881.30 o 
   4  18   0     1865.75     2146.41     43.21 o 
   6  18   0    16130.94    15403.13    240.91 o 
   8  18   0      191.72      218.97     19.42 o 
  10  18   0     7698.67     7648.39    153.62 o 
  12  18   0      187.93      191.14     27.34 o 
  14  18   0     8225.97     8223.82    186.82 o 
  16  18   0      190.19      154.83     33.02 o 
   0  20   0    76937.41    82168.16   2354.16 o 
   2  20   0      852.50      796.67     24.19 o 
   4  20   0    59586.52    61050.53   1209.42 o 
   6  20   0       14.21       10.92      9.43 o 
   8  20   0     4589.83     4830.20     88.33 o 
  10  20   0      316.47      347.25     45.09 o 
  12  20   0     3635.67     3575.02     86.88 o 
  14  20   0       43.46       23.07     29.41 o 
  16  20   0     1397.94     1404.07     72.17 o 
   2  22   0    29409.05    29452.80    543.89 o 
   4  22   0     3421.35     3490.07     50.47 o 
   6  22   0    17966.30    18410.59    291.12 o 
   8  22   0      624.38      603.44     24.30 o 
  10  22   0     3335.91     3227.89     77.49 o 
  12  22   0       17.86       22.04     19.75 o 
  14  22   0     8676.81     8390.82    203.66 o 
  16  22   0        0.07       13.08     23.27 o 
   0  24   0     6633.80     5786.49    127.74 o 
   2  24   0      166.96      216.40     20.92 o 
   4  24   0    17707.06    17940.63    290.92 o 
   6  24   0     2849.19     2636.70     45.72 o 
   8  24   0     8412.68     8684.47    141.36 o 
  10  24   0      949.10     1078.19     46.19 o 
  12  24   0     5429.39     5432.50    131.21 o 
  14  24   0        3.19      -12.06     23.32 o 
  16  24   0     2379.14     2508.61     85.90 o 
   2  26   0    15332.04    15558.99    263.64 o 
   4  26   0      186.74      178.95     23.29 o 
   6  26   0    10118.89     9718.23    139.78 o 
   8  26   0      470.66      483.40     20.06 o 
  10  26   0     5147.82     5326.43    100.76 o 
  12  26   0       20.44       29.96     24.80 o 
  14  26   0     3990.26     4025.87    103.65 o 
  16  26   0      227.98      234.30     36.02 o 
   0  28   0     2216.01     2199.69     61.72 o 
   2  28   0      165.04      149.08     11.53 o 
   4  28   0     8409.94     8137.32    128.69 o 
   6  28   0       36.38       45.04      9.15 o 
   8  28   0     5325.72     5275.12     77.78 o 
  10  28   0      555.37      484.87     24.01 o 
  12  28   0     5483.86     5311.92    124.80 o 
  14  28   0        1.27        0.19     20.32 o 
   2  30   0    11856.33    11992.99    194.32 o 
   4  30   0        7.31       16.07     12.15 o 
   6  30   0     4140.50     4034.16     80.46 o 
   8  30   0     1557.85     1599.96     36.90 o 
  10  30   0     3238.93     3264.78     65.63 o 
  12  30   0        0.15       31.98     18.90 o 
  14  30   0     2245.36     2229.09     63.11 o 
   0  32   0     7219.91     6999.28    144.74 o 
   2  32   0      399.02      405.60     19.42 o 
   4  32   0    13984.43    14082.02    223.95 o 
   6  32   0       47.01       39.18     12.70 o 
   8  32   0     5034.12     5059.93     91.46 o 
  10  32   0      249.64      197.74     20.47 o 
  12  32   0     2862.24     3015.68     93.20 o 
  14  32   0      223.80      255.56     33.60 o 
   2  34   0     4753.19     4892.11     74.78 o 
   4  34   0      588.32      533.37     20.60 o 
   6  34   0     2786.56     2651.81     58.87 o 
   8  34   0       19.75        0.25      9.71 o 
  10  34   0     4669.76     4787.86     96.11 o 
  12  34   0        0.06       -5.10     12.53 o 
   0  36   0     5962.97     6089.42    124.64 o 
   2  36   0      618.35      661.62     22.15 o 
   4  36   0    12508.14    12260.75    209.83 o 
   6  36   0      775.20      779.18     32.37 o 
   8  36   0     9026.38     8679.70    171.20 o 
  10  36   0       69.04       51.70     15.99 o 
  12  36   0      947.88      951.23     48.38 o 
   2  38   0     2164.21     2214.26     46.18 o 
   4  38   0      105.11       76.21     15.51 o 
   6  38   0     2231.17     2151.73     47.12 o 
   8  38   0     1077.67     1067.75     45.44 o 
  10  38   0     4040.15     3652.05    188.09 o 
  12  38   0      421.73      323.39     35.93 o 
   0  40   0     6060.25     5919.30    134.73 o 
   2  40   0      107.28       83.86     13.36 o 
   4  40   0     2713.69     2523.60     46.38 o 
   6  40   0      585.25      526.87     29.27 o 
   8  40   0     3215.10     3082.72    140.35 o 
  10  40   0       70.26       66.21     25.20 o 
   2  42   0     3262.13     3132.31     58.71 o 
   4  42   0      140.59      127.57     13.38 o 
   6  42   0     1343.19     1163.56     83.85 o 
   8  42   0       88.68       67.71     30.81 o 
   0  44   0     1998.41     1749.27    109.61 o 
   2  44   0      203.32      232.05     24.57 o 
   4  44   0      167.30      138.08     20.77 o 
   6  44   0       21.19       10.23     20.47 o 
   8  44   0     1164.67     1195.97     53.52 o 
   2  46   0     2785.76     2551.79     68.64 o 
   4  46   0      519.49      527.70     34.92 o 
   6  46   0     2504.26     2330.71     73.71 o 
   0  48   0     2743.17     2630.73    253.56 o 
   2  48   0       50.09       62.74     20.83 o 
   4  48   0       49.04       49.33     18.55 o 
   1   1   1    77720.70    78355.45   2077.92 o 
   3   1   1    20125.85    19451.86    274.29 o 
   5   1   1     1268.23     1494.34     35.32 o 
   7   1   1     5260.33     5289.06     88.86 o 
   9   1   1     9367.40     9489.86    163.06 o 
  11   1   1     2010.58     1690.64     54.28 o 
  13   1   1     3932.29     3769.00     99.78 o 
  15   1   1     4226.13     4234.62    116.11 o 
  17   1   1     3188.89     3243.21     97.39 o 
   1   3   1    60361.41    59101.45   1420.62 o 
   3   3   1    15035.81    16193.02    232.53 o 
   5   3   1    16904.57    16940.71    260.81 o 
   7   3   1     5220.42     5135.23    102.11 o 
   9   3   1     6592.40     5893.35    118.46 o 
  11   3   1     5194.38     4976.84    112.93 o 
  13   3   1      848.73      845.95     46.29 o 
  15   3   1     3809.93     3684.86     91.25 o 
  17   3   1     2374.80     2459.40     73.98 o 
   1   5   1    58059.40    54985.89   1250.93 o 
   3   5   1    51080.79    50414.45   1053.91 o 
   5   5   1     7818.82     7704.07    120.04 o 
   7   5   1    42979.43    43266.84    891.13 o 
   9   5   1     7699.33     7568.91    134.58 o 
  11   5   1     6777.57     6657.58    136.87 o 
  13   5   1     4073.84     4054.72     93.59 o 
  15   5   1     1587.91     1694.75     79.01 o 
  17   5   1     2096.68     2080.32     81.41 o 
   1   7   1     7651.36     8258.06     95.80 o 
   3   7   1    28158.12    28586.82    496.63 o 
   5   7   1    13829.68    13384.03    221.67 o 
   7   7   1     7322.22     7021.46    127.97 o 
   9   7   1    18162.67    18271.54    373.92 o 
  11   7   1     3395.61     3308.02     75.21 o 
  13   7   1     1628.45     1568.44     55.59 o 
  15   7   1     2036.78     2165.83     68.37 o 
  17   7   1      960.02     1126.89     66.61 o 
   1   9   1    50775.42    50408.16    858.16 o 
   3   9   1    39353.73    39114.02    849.67 o 
   5   9   1    17885.67    18155.73    295.70 o 
   7   9   1    13925.47    14836.60    218.19 o 
   9   9   1    16884.14    16461.49    294.55 o 
  11   9   1    12317.59    12427.70    225.08 o 
  13   9   1     4534.42     4456.20    104.81 o 
  15   9   1     1886.37     1961.68     75.59 o 
  17   9   1      665.88      814.66     78.45 o 
   1  11   1     4628.08     4845.17    125.02 o 
   3  11   1    35747.48    34707.52    590.57 o 
   5  11   1    13153.86    13500.67    186.46 o 
   7  11   1    10035.85     9872.02    147.72 o 
   9  11   1     3841.16     3680.61     76.70 o 
  11  11   1     6635.90     6268.34    116.65 o 
  13  11   1     2762.02     2795.06     81.45 o 
  15  11   1      696.84      748.66     49.99 o 
  17  11   1     1621.54     1601.03     80.20 o 
   1  13   1    16903.11    16434.50    231.71 o 
   3  13   1     4666.08     4304.35     99.11 o 
   5  13   1    29241.11    29093.15    494.39 o 
   7  13   1     3633.66     3273.14     64.05 o 
   9  13   1    21088.00    21277.28    367.76 o 
  11  13   1     5978.05     5885.05    121.55 o 
  13  13   1     3433.85     3418.81     81.06 o 
  15  13   1     2461.98     2371.38     80.71 o 
  17  13   1      225.31      296.08     35.36 o 
   1  15   1     5923.49     6853.53     89.06 o 
   3  15   1    29394.89    29640.78    534.15 o 
   5  15   1    18051.98    18633.83    284.50 o 
   7  15   1    12491.24    12358.93    183.78 o 
   9  15   1     6203.61     6286.78    100.24 o 
  11  15   1     3020.41     3133.84     89.44 o 
  13  15   1     2390.67     2388.23     65.73 o 
  15  15   1     2230.93     2225.17     72.21 o 
  17  15   1     1423.11     1375.44     72.03 o 
   1  17   1     4925.67     4428.51     58.96 o 
   3  17   1    22199.32    23243.30    412.78 o 
   5  17   1     6137.85     6137.35     91.58 o 
   7  17   1     1525.35     1381.35     30.88 o 
   9  17   1     4657.30     4441.85     77.36 o 
  11  17   1     4412.34     4315.88    129.91 o 
  13  17   1     3704.82     3838.04     86.07 o 
  15  17   1     1150.75     1111.67     52.48 o 
  17  17   1      957.36     1035.49     99.91 o 
   1  19   1     8959.63     8658.38    109.96 o 
   3  19   1    13215.47    13028.07    208.87 o 
   5  19   1    20251.80    20100.45    312.07 o 
   7  19   1     2672.00     2678.98     43.05 o 
   9  19   1     2675.99     2808.61     69.10 o 
  11  19   1     1987.26     1968.35     49.87 o 
  13  19   1     4362.38     4380.03    107.77 o 
  15  19   1     3810.25     3882.26    114.13 o 
  17  19   1      815.03      881.93     48.89 o 
   1  21   1    10338.05    10756.17    126.37 o 
   3  21   1     7338.75     7150.32    113.75 o 
   5  21   1     1273.95     1341.17     26.33 o 
   7  21   1     2331.43     2301.75     43.52 o 
   9  21   1      701.92      699.50     22.46 o 
  11  21   1     3067.99     2968.42    104.69 o 
  13  21   1     3554.36     3482.87     95.98 o 
  15  21   1     1319.84     1334.05     90.08 o 
  17  21   1      436.45      413.32     46.55 o 
   1  23   1     7876.69     7864.37    100.14 o 
   3  23   1    13375.99    13624.27    214.58 o 
   5  23   1    17734.44    17570.25    311.06 o 
   7  23   1     5362.35     5418.02     89.94 o 
   9  23   1     1970.51     1913.99     45.51 o 
  11  23   1     1413.90     1428.15     38.89 o 
  13  23   1     2541.93     2583.26     81.05 o 
  15  23   1     2455.07     2495.55     80.85 o 
   1  25   1     7838.55     7694.08    102.46 o 
   3  25   1     9480.93     9122.53    134.71 o 
   5  25   1     4881.69     4740.47     97.67 o 
   7  25   1     5029.04     4798.72     75.31 o 
   9  25   1      321.18      315.67     24.69 o 
  11  25   1     1153.64     1228.18     44.72 o 
  13  25   1      888.24      945.52     62.98 o 
  15  25   1      986.20      962.03     61.60 o 
   1  27   1    11769.13    11182.70    152.84 o 
   3  27   1     6661.17     6447.69     96.44 o 
   5  27   1     3685.46     3569.19     78.88 o 
   7  27   1     5295.95     5313.27     91.36 o 
   9  27   1     1955.35     2068.99     46.34 o 
  11  27   1     1193.82     1170.44     39.15 o 
  13  27   1     2514.33     2491.38     89.35 o 
  15  27   1     1050.18     1159.27     52.93 o 
   1  29   1     6740.60     6363.43    104.51 o 
   3  29   1     4012.86     3963.61     74.97 o 
   5  29   1     8572.02     8498.75    140.16 o 
   7  29   1      761.83      818.04     38.85 o 
   9  29   1      875.36      855.59     53.64 o 
  11  29   1     1905.80     1843.55     41.79 o 
  13  29   1      988.11     1005.85     43.44 o 
  15  29   1      813.29      797.59     65.25 o 
   1  31   1     3594.14     3666.96     59.14 o 
   3  31   1     5436.14     5467.10     99.78 o 
   5  31   1     3357.60     3347.20     65.45 o 
   7  31   1     2635.89     2701.27     59.35 o 
   9  31   1     1954.88     2067.60     37.77 o 
  11  31   1     1402.50     1579.70     71.37 o 
  13  31   1     1039.35      972.38     67.59 o 
   1  33   1     2370.43     2442.25     59.22 o 
   3  33   1     3275.47     3173.64     65.94 o 
   5  33   1     4542.33     4607.56     90.14 o 
   7  33   1     1342.90     1358.84     44.80 o 
   9  33   1     3436.40     3525.98     93.54 o 
  11  33   1      668.28      732.72     40.75 o 
  13  33   1     1059.67     1117.76     72.96 o 
   1  35   1     1182.82     1132.52     30.69 o 
   3  35   1       41.96       40.73     15.65 o 
   5  35   1     1956.83     1996.76     55.05 o 
   7  35   1     1046.63     1111.75     44.21 o 
   9  35   1     2039.31     2081.98     55.19 o 
  11  35   1     1482.26     1518.41     60.80 o 
  13  35   1      172.08      196.09     44.56 o 
   1  37   1      447.80      467.26     22.46 o 
   3  37   1     1118.38     1142.86     34.30 o 
   5  37   1      808.86      756.20     32.32 o 
   7  37   1     2814.69     2952.87     87.23 o 
   9  37   1     2061.08     2100.68     57.43 o 
  11  37   1     1939.40     1934.09     58.19 o 
   1  39   1      535.04      570.46     33.14 o 
   3  39   1     1289.05     1377.99     35.99 o 
   5  39   1      266.39      252.35     23.36 o 
   7  39   1      343.48      448.41     29.49 o 
   9  39   1     1598.78     1711.55     52.91 o 
  11  39   1      664.59      660.95     54.28 o 
   1  41   1     1098.94     1091.52     34.07 o 
   3  41   1     1088.36     1012.03     34.00 o 
   5  41   1     2138.34     2118.97     54.96 o 
   7  41   1     1802.92     1803.22     55.82 o 
   9  41   1      625.16      626.75     41.70 o 
   1  43   1     1476.24     1495.21     40.97 o 
   3  43   1      291.74      270.93     19.98 o 
   5  43   1      387.95      376.68     26.72 o 
   7  43   1      884.52      955.49     49.80 o 
   1  45   1     2319.56     2166.43     56.46 o 
   3  45   1      831.74      804.24     32.90 o 
   5  45   1      422.56      409.17     28.20 o 
   7  45   1      639.04      658.56     41.35 o 
   1  47   1     1119.57     1018.78     36.08 o 
   3  47   1      757.02      692.42     31.91 o 
   5  47   1       24.04       21.85     20.08 o 
   2   0   2    61848.48    63757.57   2311.87 o 
   6   0   2    13918.32    12419.84    236.37 o 
  10   0   2    18900.83    17952.31    524.00 o 
  14   0   2     7233.45     6803.73    261.31 o 
  18   0   2     5086.31     4999.37    255.44 o 
   0   2   2    44195.18    46869.65   1555.67 o 
   2   2   2      181.84      171.31     17.62 o 
   4   2   2    15782.44    14441.94    202.23 o 
   6   2   2     1504.78     1555.97     25.60 o 
   8   2   2    13215.57    12889.04    244.22 o 
  10   2   2       27.00       44.72     19.71 o 
  12   2   2     1875.77     1867.24     66.41 o 
  14   2   2        9.67       55.78     26.71 o 
  16   2   2     5292.63     5125.04    144.70 o 
  18   2   2       33.44       32.17     28.81 o 
   2   4   2    80060.77    81675.56   2343.74 o 
   4   4   2     4138.67     4301.77     61.44 o 
   6   4   2     8362.88     7848.65    110.03 o 
   8   4   2     2427.67     2447.56     47.81 o 
  10   4   2    20961.32    20026.17    451.90 o 
  12   4   2     7492.85     7250.47    167.59 o 
  14   4   2     5365.95     5194.64    130.47 o 
  16   4   2       95.44       91.80     33.87 o 
  18   4   2     3083.44     3064.00    101.55 o 
   0   6   2    35307.38    36232.64   1092.85 o 
   2   6   2    11417.96    11984.42    205.14 o 
   4   6   2    23334.95    22689.85    347.56 o 
   6   6   2     4905.72     5543.30     93.36 o 
   8   6   2    21723.86    21682.02    409.45 o 
  10   6   2      934.00      883.21     38.88 o 
  12   6   2     3259.62     3236.73     95.65 o 
  14   6   2      410.57      389.23     56.85 o 
  16   6   2     4383.91     4403.94    129.93 o 
  18   6   2       42.46       -4.90     43.31 o 
   2   8   2    41886.04    43224.04    871.42 o 
   4   8   2     3286.99     3887.67     62.77 o 
   6   8   2    31257.34    30710.71    584.78 o 
   8   8   2      712.08      629.54     26.60 o 
  10   8   2    14334.39    14087.24    256.99 o 
  12   8   2     3079.73     2963.09     79.94 o 
  14   8   2     2487.28     2560.75     87.35 o 
  16   8   2      106.09       95.31     29.63 o 
  18   8   2     1384.88     1352.04     66.21 o 
   0  10   2    31084.99    33926.79   1032.05 o 
   2  10   2     7870.42     9028.36    136.15 o 
   4  10   2    25048.57    24987.43    401.62 o 
   6  10   2     5613.50     6055.25     92.36 o 
   8  10   2    26000.01    25586.92    490.32 o 
  10  10   2      289.03      354.91     44.01 o 
  12  10   2     7295.02     7218.17    167.54 o 
  14  10   2      276.23      257.74     35.09 o 
  16  10   2     3211.76     3341.44    129.42 o 
  18  10   2        9.23       25.13     26.67 o 
   2  12   2    24050.27    25027.99    394.92 o 
   4  12   2     1952.22     2265.77     35.57 o 
   6  12   2    16735.39    16327.04    280.66 o 
   8  12   2     4073.69     3991.84     79.05 o 
  10  12   2    14070.22    13761.43    250.17 o 
  12  12   2     1335.96     1347.79     55.64 o 
  14  12   2     2731.93     2716.55     80.36 o 
  16  12   2      897.01      854.92     50.67 o 
   0  14   2    13745.25    13911.31    263.41 o 
   2  14   2      401.32      473.46     18.57 o 
   4  14   2    30324.56    30136.42    504.07 o 
   6  14   2      528.71      548.50     25.09 o 
   8  14   2    22587.51    22163.30    377.68 o 
  10  14   2     1495.66     1558.36     44.84 o 
  12  14   2    11430.89    11057.68    230.88 o 
  14  14   2      802.31      797.82     47.72 o 
  16  14   2     1761.59     1849.42     71.06 o 
   2  16   2     1422.07     1038.48     44.66 o 
   4  16   2    10303.05    11591.92    244.72 o 
   6  16   2    18876.11    18975.21    301.52 o 
   8  16   2     2007.43     2001.08     50.75 o 
  10  16   2     6229.28     6221.11    107.42 o 
  12  16   2     1457.15     1445.29     48.28 o 
  14  16   2     3523.46     3600.58     93.20 o 
  16  16   2      230.84      282.30     34.69 o 
   0  18   2    27154.89    29759.01    597.95 o 
   2  18   2     8339.64     9186.61    124.72 o 
   4  18   2    29656.01    30484.30    615.74 o 
   6  18   2     2395.91     2375.23     33.68 o 
   8  18   2     9764.46     9168.38    169.58 o 
  10  18   2      105.96      116.56     17.91 o 
  12  18   2     9225.01     8973.68    165.99 o 
  14  18   2     1095.08     1048.28     56.85 o 
  16  18   2     1595.50     1586.76     64.21 o 
   2  20   2     9266.53     8953.05    123.78 o 
   4  20   2     3661.87     3425.11     68.21 o 
   6  20   2     6389.54     6488.35    111.14 o 
   8  20   2      713.40      715.81     24.24 o 
  10  20   2     1995.35     2004.73     55.25 o 
  12  20   2      400.34      379.53     25.61 o 
  14  20   2     4789.95     4896.42    141.29 o 
  16  20   2      518.65      515.80     41.59 o 
   0  22   2    25546.60    26486.13    529.41 o 
   2  22   2      375.18      334.79     16.07 o 
   4  22   2    22133.69    22114.67    390.42 o 
   6  22   2      991.86      944.55     42.06 o 
   8  22   2     1373.98     1442.05     26.91 o 
  10  22   2      198.81      210.89     18.10 o 
  12  22   2     5276.74     5300.61    152.50 o 
  14  22   2      111.86      132.93     34.18 o 
  16  22   2     1491.88     1565.15     63.60 o 
   2  24   2    14926.77    14580.34    193.03 o 
   4  24   2       92.21       69.27     17.19 o 
   6  24   2    12240.49    12132.32    217.70 o 
   8  24   2     3097.44     3289.03     47.12 o 
  10  24   2     1393.02     1451.69     33.84 o 
  12  24   2      747.90      708.62     30.50 o 
  14  24   2     2973.45     3096.22     94.15 o 
   0  26   2    11135.86    11069.27    251.68 o 
   2  26   2      445.86      453.93     17.21 o 
   4  26   2    13822.40    13774.36    233.05 o 
   6  26   2      617.77      663.62     36.13 o 
   8  26   2     1365.87     1395.29     50.85 o 
  10  26   2      353.88      357.02     17.28 o 
  12  26   2     2784.25     2886.17     81.43 o 
  14  26   2      339.06      332.31     29.31 o 
   2  28   2    15976.13    15849.51    223.68 o 
   4  28   2     2835.76     2866.06     59.21 o 
   6  28   2     9281.80     9193.28    194.61 o 
   8  28   2      232.04      269.75     29.75 o 
  10  28   2     2681.80     2690.67     80.85 o 
  12  28   2      101.65      117.75     16.08 o 
  14  28   2     2197.41     2185.75     94.90 o 
   0  30   2     6167.85     5951.69    184.74 o 
   2  30   2     2383.18     2345.95     42.41 o 
   4  30   2     2455.93     2487.24     56.28 o 
   6  30   2     1023.59     1081.63     41.01 o 
   8  30   2     2213.00     2288.91     62.50 o 
  10  30   2       80.15       58.65     27.08 o 
  12  30   2     2984.74     2895.61    102.83 o 
  14  30   2      273.01      245.02     49.19 o 
   2  32   2     4990.46     4959.69     95.16 o 
   4  32   2     2473.95     2438.27     68.85 o 
   6  32   2     9640.85     9709.73    178.49 o 
   8  32   2      595.20      473.91     34.62 o 
  10  32   2     3969.63     3998.41    118.21 o 
  12  32   2      110.98       65.65     29.58 o 
   0  34   2     1129.01     1002.88     36.66 o 
   2  34   2     1414.12     1334.43     44.96 o 
   4  34   2     2074.79     2192.40     52.95 o 
   6  34   2      127.66      160.89     20.80 o 
   8  34   2     3969.45     3845.24    108.08 o 
  10  34   2      294.37      304.06     40.36 o 
  12  34   2     1790.23     1925.22     71.64 o 
   2  36   2     1967.15     2037.65     52.88 o 
   4  36   2      192.08      170.66     19.45 o 
   6  36   2     3063.41     3323.39     74.13 o 
   8  36   2      292.85      367.89     29.52 o 
  10  36   2     2840.68     2921.03     90.95 o 
   0  38   2     4498.75     4315.84    131.77 o 
   2  38   2       42.94       56.46     20.77 o 
   4  38   2     1509.87     1537.35     49.24 o 
   6  38   2      367.60      366.07     25.74 o 
   8  38   2     2599.85     2598.80     67.17 o 
  10  38   2      150.51      163.00     36.90 o 
   2  40   2     1550.64     1567.13     46.78 o 
   4  40   2      237.63      207.48     29.16 o 
   6  40   2     1416.87     1623.08     58.00 o 
   8  40   2      752.26      722.95     36.73 o 
   0  42   2     3128.33     2909.52    107.44 o 
   2  42   2      132.46      109.41     18.69 o 
   4  42   2     1576.41     1638.86     51.58 o 
   6  42   2        5.68       40.85     24.55 o 
   8  42   2     1480.20     1450.47     61.84 o 
   2  44   2     1812.34     1671.39     47.65 o 
   4  44   2       85.30       92.16     22.69 o 
   6  44   2      386.44      404.54     42.77 o 
   0  46   2     2805.23     2672.04    140.04 o 
   2  46   2       44.21       25.09     19.15 o 
   4  46   2      777.53      787.60     35.20 o 
   1   1   3    30019.06    31361.30    669.69 o 
   3   1   3    33393.68    36367.77    816.11 o 
   5   1   3    10758.61    10672.84    181.12 o 
   7   1   3     6227.85     6423.17     97.07 o 
   9   1   3    10946.32    10699.34    165.46 o 
  11   1   3     5498.50     5496.41    146.42 o 
  13   1   3     2709.97     2555.86     77.56 o 
  15   1   3     1942.21     1906.65     80.81 o 
  17   1   3     1859.53     1866.62     94.07 o 
   1   3   3    21065.72    22471.43    438.25 o 
   3   3   3    18656.72    19810.19    408.59 o 
   5   3   3     8732.41     8539.33    116.49 o 
   7   3   3    10514.22    10687.68    158.73 o 
   9   3   3     4497.15     4296.67     88.65 o 
  11   3   3     1716.08     1652.88     74.63 o 
  13   3   3     1886.31     1809.79     68.99 o 
  15   3   3     2464.43     2371.66     93.43 o 
  17   3   3     1212.77     1286.68     76.34 o 
   1   5   3    34106.16    39182.40    884.77 o 
   3   5   3    14137.95    14609.63    264.64 o 
   5   5   3    13092.56    12744.98    178.02 o 
   7   5   3     4012.57     3621.51     55.73 o 
   9   5   3     9539.15     9296.16    180.53 o 
  11   5   3     6417.25     6157.28    113.74 o 
  13   5   3     2909.79     2921.90     92.89 o 
  15   5   3     1736.03     1662.37     84.51 o 
  17   5   3     2251.85     2067.50    124.89 o 
   1   7   3     7594.33     7492.97    140.07 o 
   3   7   3     9975.94    10121.70    154.33 o 
   5   7   3     5670.70     5465.24     66.59 o 
   7   7   3    10083.38    10273.31    141.63 o 
   9   7   3     5331.14     5180.65    102.78 o 
  11   7   3      818.75      800.80     52.16 o 
  13   7   3     1501.23     1623.20     72.70 o 
  15   7   3     2656.27     2560.48     87.75 o 
  17   7   3     1307.32     1129.12     69.86 o 
   1   9   3    12194.23    12451.31    235.49 o 
   3   9   3    10542.49    11342.51    181.19 o 
   5   9   3     5458.23     5088.04     62.97 o 
   7   9   3     5735.24     5732.80     91.93 o 
   9   9   3    14346.11    13810.16    256.14 o 
  11   9   3    11208.69    10513.12    197.10 o 
  13   9   3     4207.58     4158.12    118.06 o 
  15   9   3     1312.26     1368.26     84.28 o 
  17   9   3     1114.73     1229.95     70.10 o 
   1  11   3     1272.10     1065.26     28.26 o 
   3  11   3     2365.82     2131.46     43.07 o 
   5  11   3    12051.88    12142.77    182.23 o 
   7  11   3    18545.64    18825.67    332.51 o 
   9  11   3     6670.44     6530.55    122.62 o 
  11  11   3      758.47      740.93     40.28 o 
  13  11   3     2381.06     2321.75     82.08 o 
  15  11   3     1602.75     1672.15     64.41 o 
   1  13   3     5994.36     5940.86    102.69 o 
   3  13   3    10555.85    10801.49    170.74 o 
   5  13   3    11361.19    11581.68    157.36 o 
   7  13   3    10628.25    10388.21    191.06 o 
   9  13   3     5429.53     5203.03    117.45 o 
  11  13   3    10005.99     9785.77    206.00 o 
  13  13   3     3867.04     3860.96     99.17 o 
  15  13   3     1010.77     1049.41     65.59 o 
   1  15   3     8941.07     9475.48    153.71 o 
   3  15   3     8712.88     8617.40    114.11 o 
   5  15   3     7276.57     7080.69     99.38 o 
   7  15   3     9742.38     9762.43    173.24 o 
   9  15   3     7998.96     7846.53    152.33 o 
  11  15   3     2866.84     2911.57     73.87 o 
  13  15   3     3038.54     3061.43     73.15 o 
  15  15   3     1857.52     1931.71    122.71 o 
   1  17   3     9913.96     9789.60    144.13 o 
   3  17   3    14708.13    14862.54    202.29 o 
   5  17   3     8060.38     8157.71    116.45 o 
   7  17   3     5078.45     5018.63     74.61 o 
   9  17   3     2345.53     2361.81     60.19 o 
  11  17   3     4053.42     4053.24     90.59 o 
  13  17   3     3227.25     3154.10     76.05 o 
  15  17   3      862.80      983.62     69.32 o 
   1  19   3    11664.78    12160.81    161.99 o 
   3  19   3     7909.91     7894.61     90.71 o 
   5  19   3    12579.58    13251.61    174.13 o 
   7  19   3     9505.74     9450.90    136.09 o 
   9  19   3     3527.04     3625.12     63.46 o 
  11  19   3     3212.33     3201.67     79.03 o 
  13  19   3     1574.90     1672.78     53.35 o 
  15  19   3     1523.37     1490.58     57.89 o 
   1  21   3     6191.33     6390.50     82.95 o 
   3  21   3    11588.18    11562.38    179.21 o 
   5  21   3     8790.32     8707.65    152.91 o 
   7  21   3     2083.71     2048.62     30.55 o 
   9  21   3     1549.84     1652.08     43.70 o 
  11  21   3     1475.41     1430.68     41.97 o 
  13  21   3     1152.38     1249.17     44.93 o 
  15  21   3      667.61      694.46     42.15 o 
   1  23   3     9626.44     9841.95    129.60 o 
   3  23   3    16607.09    16878.14    281.64 o 
   5  23   3     5106.69     5074.88     97.40 o 
   7  23   3     2366.68     2315.19     63.16 o 
   9  23   3      712.36      729.95     29.02 o 
  11  23   3     1126.30     1200.93     45.75 o 
  13  23   3     1418.26     1418.27     62.96 o 
  15  23   3     1342.34     1280.09     76.94 o 
   1  25   3    10500.45    10398.30    169.90 o 
   3  25   3     2209.35     2157.20     40.92 o 
   5  25   3     1967.34     2058.12     57.10 o 
   7  25   3      100.66       95.02     22.75 o 
   9  25   3      566.27      605.97     39.65 o 
  11  25   3      940.67      980.29     44.33 o 
  13  25   3     1667.79     1642.22     76.83 o 
   1  27   3     4456.80     4478.90     66.00 o 
   3  27   3     8690.96     8980.44    131.85 o 
   5  27   3     8457.80     8789.14    166.59 o 
   7  27   3     1694.27     1699.86     55.30 o 
   9  27   3      580.72      637.34     48.44 o 
  11  27   3     1609.31     1610.35     64.40 o 
  13  27   3     1675.92     1642.86     90.78 o 
   1  29   3      769.44      775.47     38.12 o 
   3  29   3     1381.31     1327.06     34.61 o 
   5  29   3     1463.63     1478.06     52.29 o 
   7  29   3     3058.48     3201.88     84.71 o 
   9  29   3     2399.57     2480.37    126.01 o 
  11  29   3      995.67     1026.17     58.43 o 
  13  29   3     1842.26     1771.27     84.12 o 
   1  31   3      731.25      717.33     21.11 o 
   3  31   3     2082.38     2095.40     51.40 o 
   5  31   3     4395.10     4450.58    111.71 o 
   7  31   3     2280.72     2339.37     69.05 o 
   9  31   3     2407.63     2571.20     72.93 o 
  11  31   3     1561.23     1606.08     67.26 o 
   1  33   3     3230.21     3113.25     68.61 o 
   3  33   3      412.83      417.13     29.47 o 
   5  33   3     1964.68     2046.68     60.25 o 
   7  33   3     4248.93     4032.68    105.82 o 
   9  33   3     1713.91     1654.22     59.97 o 
  11  33   3     1660.71     1645.53     69.26 o 
   1  35   3     1253.53     1296.84     36.65 o 
   3  35   3     1126.78     1157.14     36.37 o 
   5  35   3      722.00      822.37     43.69 o 
   7  35   3     2559.18     2569.57     80.83 o 
   9  35   3     1314.52     1505.16     61.58 o 
  11  35   3     1382.94     1434.34     63.99 o 
   1  37   3     2669.90     2513.57     75.95 o 
   3  37   3     2228.56     2187.58     50.20 o 
   5  37   3     2334.10     2438.86     70.87 o 
   7  37   3     2955.55     2882.41     82.18 o 
   9  37   3      996.27      999.95     50.59 o 
   1  39   3     1507.79     1505.75     59.26 o 
   3  39   3      418.79      461.39     34.68 o 
   5  39   3      519.76      619.09     34.98 o 
   7  39   3      772.14      904.50     50.13 o 
   1  41   3     1881.12     1897.70     54.35 o 
   3  41   3     1141.51     1110.14     53.84 o 
   5  41   3     1485.11     1537.52     58.43 o 
   7  41   3      921.94      991.26     50.87 o 
   1  43   3     1411.26     1317.82     49.51 o 
   3  43   3      797.84      960.17     52.07 o 
   5  43   3       55.52       26.64     23.01 o 
   0   0   4     3882.92     3887.36    161.96 o 
   4   0   4     4202.85     4145.21    142.78 o 
   8   0   4     7197.63     7612.43    155.27 o 
  12   0   4     4337.64     4240.18    191.54 o 
  16   0   4     3106.70     2975.65    156.28 o 
   2   2   4     6143.13     6316.28    126.95 o 
   4   2   4     1371.94     1491.10     41.64 o 
   6   2   4     3479.64     3293.23     54.08 o 
   8   2   4       62.97       57.44     11.43 o 
  10   2   4     4009.97     4005.99     66.90 o 
  12   2   4       99.75       65.49     41.15 o 
  14   2   4      637.39      663.45     56.49 o 
  16   2   4       29.43       28.82     37.41 o 
   0   4   4    25233.93    25826.98    766.58 o 
   2   4   4      234.99      301.57     29.19 o 
   4   4   4     5486.05     5507.22    103.25 o 
   6   4   4      666.90      728.82     26.01 o 
   8   4   4     3867.46     3708.13     58.95 o 
  10   4   4      147.22      104.01     19.89 o 
  12   4   4     4650.56     4604.25     96.08 o 
  14   4   4      676.83      638.10     68.11 o 
  16   4   4     2286.16     2178.08    101.07 o 
   2   6   4    11223.74    11381.42    224.51 o 
   4   6   4     1377.74     1392.97     38.32 o 
   6   6   4     4018.06     3911.23     60.42 o 
   8   6   4       76.61       85.58     12.21 o 
  10   6   4     2401.67     2331.34     54.96 o 
  12   6   4     1062.67     1070.91     51.41 o 
  14   6   4     1960.70     1843.14     81.07 o 
   0   8   4    21587.36    23018.67    712.53 o 
   2   8   4      682.34      653.57     30.21 o 
   4   8   4     9776.61     9828.95    179.03 o 
   6   8   4      896.00      953.54     21.61 o 
   8   8   4     7601.57     7180.45    122.82 o 
  10   8   4      939.26      948.12     32.99 o 
  12   8   4     2077.59     1960.28     56.80 o 
  14   8   4      434.35      373.27     44.05 o 
   2  10   4     2916.77     2806.62     72.22 o 
   4  10   4     1265.29     1267.50     45.38 o 
   6  10   4    15919.73    15696.24    217.49 o 
   8  10   4     1002.82     1077.32     37.02 o 
  10  10   4     3361.49     3379.95     89.63 o 
  12  10   4      198.74      233.20     26.28 o 
  14  10   4     1660.65     1636.00     68.91 o 
   0  12   4     6932.47     6699.96    188.50 o 
   2  12   4     2105.03     2136.12     53.11 o 
   4  12   4     4820.81     4748.36     84.02 o 
   6  12   4      567.51      544.69     32.07 o 
   8  12   4     7873.84     7772.96    131.40 o 
  10  12   4     1287.09     1226.61     39.22 o 
  12  12   4     1968.35     2102.81     55.17 o 
  14  12   4      148.52      162.62     41.06 o 
   2  14   4     5930.91     5725.03    111.30 o 
   4  14   4      189.32      157.22     26.91 o 
   6  14   4     7272.24     7496.95    124.35 o 
   8  14   4     1520.77     1469.49     45.95 o 
  10  14   4     4419.62     4317.13     87.44 o 
  12  14   4      704.07      650.56     38.63 o 
  14  14   4     3189.84     3074.54     81.34 o 
   0  16   4      450.09      479.57     46.07 o 
   2  16   4      952.05     1055.21     43.50 o 
   4  16   4      948.89      952.54     17.84 o 
   6  16   4      339.00      318.45     22.71 o 
   8  16   4     1811.19     1860.48     45.66 o 
  10  16   4      684.91      663.67     48.79 o 
  12  16   4     3480.80     3562.28     86.76 o 
  14  16   4       69.19       84.87     20.47 o 
   2  18   4     4894.88     5162.03     84.73 o 
   4  18   4      229.24      238.14     16.03 o 
   6  18   4     6382.82     6401.64     97.41 o 
   8  18   4     1307.70     1282.32     33.75 o 
  10  18   4     3825.38     3800.11     65.96 o 
  12  18   4      167.73      185.15     24.41 o 
  14  18   4     1980.95     1999.10     61.67 o 
   0  20   4      250.66      207.96     21.31 o 
   2  20   4     1986.32     1934.41     37.97 o 
   4  20   4     4864.63     4650.22     60.23 o 
   6  20   4       36.64       41.49      8.95 o 
   8  20   4     1411.99     1399.22     36.33 o 
  10  20   4      115.20      104.73     12.64 o 
  12  20   4      970.88     1039.21     34.86 o 
  14  20   4      490.23      498.07     53.91 o 
   2  22   4     7947.50     8264.29    124.12 o 
   4  22   4     2528.70     2443.77     40.71 o 
   6  22   4     1565.22     1511.96     26.10 o 
   8  22   4      677.78      704.78     33.44 o 
  10  22   4     2259.06     2229.86     48.48 o 
  12  22   4       30.32       26.89     25.36 o 
   0  24   4     8132.43     7873.98    153.92 o 
   2  24   4      303.79      333.01     29.30 o 
   4  24   4     7895.88     7798.72    117.94 o 
   6  24   4      213.07      251.51     26.05 o 
   8  24   4      714.96      702.59     37.00 o 
  10  24   4      317.77      264.50     38.25 o 
  12  24   4      952.30      965.74     55.57 o 
   2  26   4     5830.51     5402.71    170.97 o 
   4  26   4      788.70      883.08     37.52 o 
   6  26   4      214.31      265.48     42.22 o 
   8  26   4       68.26       84.17     25.52 o 
  10  26   4      943.07     1096.94     62.70 o 
  12  26   4      243.45      227.60     35.51 o 
   0  28   4     4137.39     4376.38     85.56 o 
   2  28   4     2186.48     2101.29     46.14 o 
   4  28   4     8280.38     8301.62    157.86 o 
   6  28   4       95.06      127.78     31.45 o 
   8  28   4     2182.19     2311.39     69.61 o 
  10  28   4       63.77       47.03     29.21 o 
   2  30   4      649.71      639.85     25.00 o 
   4  30   4      313.86      311.90     43.87 o 
   6  30   4     1758.02     1861.27     56.02 o 
   8  30   4      789.43      794.22     52.46 o 
  10  30   4     1017.35     1074.73     59.04 o 
   0  32   4     1178.86     1344.12     72.21 o 
   2  32   4      325.77      313.64     18.49 o 
   4  32   4     2061.27     2099.17     62.60 o 
   6  32   4      295.86      250.90     30.11 o 
   8  32   4     2922.23     3078.46     91.61 o 
  10  32   4      124.56      113.04     31.97 o 
   2  34   4      524.20      536.63     28.17 o 
   4  34   4       92.29      122.45     24.48 o 
   6  34   4      748.40      800.49     39.70 o 
   8  34   4      262.69      271.41     35.82 o 
   0  36   4      414.06      430.09     99.57 o 
   2  36   4      165.02      127.39     23.13 o 
   4  36   4      181.15      197.65     22.39 o 
   6  36   4      294.41      353.02     32.63 o 
   2  38   4      512.57      507.85     39.25 o 
   4  38   4      120.64      121.63     29.70 o 
   6  38   4     1185.12     1243.70     50.94 o 
   0  40   4     1485.39     1427.74     80.84 o 
   2  40   4      110.41      124.65     26.66 o 
   4  40   4      272.01      284.08     36.14 o 
   1   1   5     7228.91     7008.72    147.37 o 
   3   1   5     3906.67     4023.97    105.56 o 
   5   1   5     6166.49     6366.91    110.41 o 
   7   1   5     3329.02     3233.28     57.67 o 
   9   1   5     2131.54     2267.03     46.84 o 
  11   1   5     1115.17     1062.90     37.04 o 
  13   1   5      433.63      517.45     40.97 o 
   1   3   5     4182.28     4158.83    119.21 o 
   3   3   5     8381.29     8428.14    176.81 o 
   5   3   5      909.68      933.09     36.26 o 
   7   3   5     2812.34     2756.37     51.00 o 
   9   3   5      378.62      495.08     52.58 o 
  11   3   5     1648.52     1576.69     44.24 o 
  13   3   5     1414.49     1482.83     66.09 o 
   1   5   5    19975.19    20358.16    447.13 o 
   3   5   5     2095.07     2071.91     69.46 o 
   5   5   5     4237.22     4503.87     82.61 o 
   7   5   5      919.10      870.83     32.21 o 
   9   5   5     3854.92     3863.22     79.38 o 
  11   5   5     1892.75     2007.75     57.14 o 
  13   5   5     1565.10     1443.29     51.08 o 
   1   7   5      913.01      854.47     49.31 o 
   3   7   5     3967.22     3885.48    100.85 o 
   5   7   5     3363.36     3438.08     62.20 o 
   7   7   5     3763.13     3704.03     67.15 o 
   9   7   5      492.09      485.59     45.28 o 
  11   7   5     2072.95     2024.61     52.06 o 
  13   7   5     1387.21     1407.06     71.43 o 
   1   9   5     3574.55     3694.85    103.27 o 
   3   9   5     2042.34     2206.94     72.68 o 
   5   9   5     4482.04     4419.50     79.13 o 
   7   9   5     8105.60     7873.49    119.67 o 
   9   9   5     4891.60     4779.27     93.46 o 
  11   9   5     1241.28     1268.19     42.50 o 
  13   9   5     2046.93     1917.04     76.71 o 
   1  11   5     2758.87     2796.54     75.51 o 
   3  11   5     1293.21     1194.96     44.83 o 
   5  11   5     6838.16     6829.70    103.35 o 
   7  11   5     1928.36     1828.80     70.59 o 
   9  11   5     2662.05     2567.40     66.02 o 
  11  11   5     1441.71     1469.40     46.36 o 
  13  11   5      606.49      595.79     37.62 o 
   1  13   5     6148.60     6335.50    148.72 o 
   3  13   5     2606.62     2619.11     63.01 o 
   5  13   5      394.72      404.14     19.79 o 
   7  13   5     5864.64     5720.88    101.37 o 
   9  13   5     1054.88     1071.77     38.79 o 
  11  13   5     1879.17     1919.58     49.46 o 
  13  13   5     1883.99     1965.79     52.91 o 
   1  15   5     4471.62     4391.75    102.71 o 
   3  15   5     3297.95     3498.46     78.81 o 
   5  15   5     4371.20     4237.17     67.35 o 
   7  15   5     1011.65     1058.42     33.25 o 
   9  15   5     1935.52     1942.99     46.81 o 
  11  15   5     1505.85     1434.26     50.29 o 
   1  17   5     3309.20     3378.69     82.78 o 
   3  17   5     3029.11     3127.91     76.99 o 
   5  17   5     2241.00     2086.58     80.63 o 
   7  17   5     2189.72     2354.29     63.92 o 
   9  17   5      837.38      883.61     49.10 o 
  11  17   5      641.84      737.55     42.02 o 
   1  19   5     1833.11     1876.04     50.19 o 
   3  19   5     5108.98     5292.15     94.56 o 
   5  19   5     2508.55     2367.65     48.30 o 
   7  19   5     2123.12     2142.11     45.00 o 
   9  19   5     1321.34     1274.74     37.99 o 
  11  19   5     1311.11     1186.82     82.72 o 
   1  21   5     2542.08     2583.87     47.32 o 
   3  21   5     2007.60     2051.41     56.83 o 
   5  21   5     3177.87     3090.23     85.69 o 
   7  21   5      218.52      238.93     16.16 o 
   9  21   5     1190.15     1157.30     54.52 o 
  11  21   5      564.91      610.47     54.18 o 
   1  23   5     1613.12     1657.82     45.68 o 
   3  23   5     4349.52     3994.00    113.70 o 
   5  23   5      653.66      678.11     20.26 o 
   7  23   5     1015.51     1068.18     52.64 o 
   9  23   5     1215.59     1180.51     60.56 o 
   1  25   5     1855.68     1806.72     54.78 o 
   3  25   5     2885.03     2646.04     80.37 o 
   5  25   5     2038.78     2052.21     62.24 o 
   7  25   5       10.30       23.76     26.76 o 
   9  25   5      973.53     1031.38     59.24 o 
   1  27   5     1363.28     1299.01     32.47 o 
   3  27   5     1862.46     1754.44     65.83 o 
   5  27   5     1754.75     1854.03     79.96 o 
   7  27   5      649.70      781.69     45.25 o 
   9  27   5      667.71      679.11     57.69 o 
   1  29   5      590.43      682.52     43.72 o 
   3  29   5     2295.58     2232.27     84.58 o 
   5  29   5      420.17      458.75     40.34 o 
   7  29   5      658.69      665.65     47.91 o 
   1  31   5     1232.05     1233.49    134.88 o 
   3  31   5     1176.30     1190.04     56.41 o 
   5  31   5     1330.73     1503.65     63.69 o 
   7  31   5      898.08      960.51     69.56 o 
   1  33   5      363.52      364.05     24.46 o 
   3  33   5     1266.32     1335.04     64.91 o 
   5  33   5      560.31      585.24     47.09 o 
   1  35   5      954.36      967.56     88.12 o 
   3  35   5      517.40      590.19     57.58 o 
   2   0   6    11610.37    11682.08    375.06 o 
   6   0   6     3753.81     3560.27    101.86 o 
  10   0   6     1370.91     1321.71     70.41 o 
   0   2   6     5826.79     5924.50    239.68 o 
   2   2   6      551.29      594.26     50.68 o 
   4   2   6     3134.76     3112.69     76.05 o 
   6   2   6      319.79      290.55     24.11 o 
   8   2   6      762.49      819.15     38.83 o 
  10   2   6       89.24       67.54     19.71 o 
   2   4   6     6295.21     6444.73    162.08 o 
   4   4   6      663.28      645.50     38.77 o 
   6   4   6     2293.76     2228.70     49.07 o 
   8   4   6      357.64      395.44     26.93 o 
  10   4   6     1769.37     1794.30     50.90 o 
   0   6   6     2661.98     2679.05    114.15 o 
   2   6   6      816.87      802.48     70.24 o 
   4   6   6     3159.15     3233.31     79.05 o 
   6   6   6     1083.38     1000.51     30.73 o 
   8   6   6     2445.73     2378.23     51.63 o 
  10   6   6       40.60       40.76     19.80 o 
   2   8   6      637.28      579.85     50.04 o 
   4   8   6      569.29      543.19     42.55 o 
   6   8   6     2204.40     2278.48     49.18 o 
   8   8   6      178.67      161.67     28.39 o 
  10   8   6     2905.56     2986.44     76.32 o 
   0  10   6     2339.69     2185.43    105.68 o 
   2  10   6      936.17      945.54     63.24 o 
   4  10   6     2911.77     2851.43     81.22 o 
   6  10   6      313.75      324.20     25.32 o 
   8  10   6     4588.71     4361.81    100.55 o 
  10  10   6       13.79      -13.76     17.33 o 
   2  12   6      622.48      737.40     40.91 o 
   4  12   6      831.90      845.17     45.84 o 
   6  12   6     1823.98     1810.02     53.18 o 
   8  12   6       99.08       93.51     22.08 o 
  10  12   6     1709.80     1686.47     56.27 o 
   0  14   6     4296.39     4221.94    279.97 o 
   2  14   6      378.09      319.00     37.94 o 
   4  14   6     2689.22     2897.15     86.00 o 
   6  14   6      241.12      259.64     22.82 o 
   8  14   6     2191.93     2079.05     69.99 o 
   2  16   6     3339.52     3117.44     88.74 o 
   4  16   6      214.75      195.51     29.24 o 
   6  16   6     1560.07     1560.19     50.99 o 
   8  16   6      116.90       61.54     19.68 o 
   0  18   6     3306.21     3210.77    118.20 o 
   2  18   6       29.54        8.40     21.04 o 
   4  18   6     3066.88     3043.59    138.58 o 
   6  18   6       11.76      -12.57     13.96 o 
   8  18   6     1116.97     1098.12     44.54 o 
   2  20   6     2791.60     2860.99     62.58 o 
   4  20   6       37.33       47.10     15.13 o 
   6  20   6     2022.45     2024.70     76.79 o 
   8  20   6      158.64      164.73     41.58 o 
   0  22   6     2661.03     2601.03    106.95 o 
   2  22   6        0.26        7.51     13.23 o 
   4  22   6     1575.58     1682.48     91.64 o 
   6  22   6       27.47       22.79     37.25 o 
   2  24   6     1438.08     1496.02     67.39 o 
   4  24   6       97.94       46.46     28.39 o 
   6  24   6      952.15     1057.91     54.07 o 
   0  26   6     1711.20     1820.08     73.69 o 
   2  26   6       50.63       71.01     29.32 o 
   4  26   6     1018.22     1104.37     47.04 o 
   2  28   6      567.16      670.03     50.15 o 
   1   1   7      913.38     1046.67     60.43 o 
   3   1   7      524.76      483.59     51.19 o 
   5   1   7      436.82      437.49     37.63 o 
   1   3   7      829.76      803.63     67.78 o 
   3   3   7      688.53      807.05     58.39 o 
   5   3   7      191.19      167.50     27.31 o 
   1   5   7      254.68      232.82     39.82 o 
   3   5   7     1041.83     1083.82     90.44 o 
   5   5   7     1162.41     1060.81     50.32 o 
   1   7   7      707.29      744.70     56.13 o 
   3   7   7      558.01      620.41     52.92 o 
   5   7   7      148.13      194.28     28.54 o 
   1   9   7      517.48      519.92     44.16 o 
   3   9   7     1631.30     1671.58     81.74 o 
   5   9   7      939.83      937.89     54.17 o 
   1  11   7      285.75      243.78     40.13 o 
   3  11   7      355.92      413.97     49.33 o 
   1  13   7      277.28      323.67     36.46 o 
   3  13   7     1538.22     1631.36     72.40 o 
   1  15   7      386.61      472.73     60.31 o 
                                                 
